# Supplementary material for: An isoxazole strategy for the synthesis of 4-oxo-1,4-dihydropyridine-3-carboxylates
Source: Beilstein J Org Chem. 2022 Jun 23;18:738–45. doi: 10.3762/bjoc.18.74 (PMC9235835; doi:10.3762/bjoc.18.74)
Supplement: File 2 — Crystallographic information file for compound 2k. [file Beilstein_J_Org_Chem-18-738-s002.cif]

data_tz_247
_audit_creation_date               2022-02-25
_audit_creation_method
;
Olex2 1.2
(compiled 2018.05.29 svn.r3508 for OlexSys, GUI svn.r5506)
;
_shelx_SHELXL_version_number       '2018/3'
_audit_contact_author_address      ?
_audit_contact_author_email        ?
_audit_contact_author_name         ''
_audit_contact_author_phone        ?
_publ_contact_author_id_orcid      ?
_publ_section_references
;
Dolomanov, O.V., Bourhis, L.J., Gildea, R.J, Howard, J.A.K. & Puschmann, H.
 (2009), J. Appl. Cryst. 42, 339-341.

Sheldrick, G.M. (2015). Acta Cryst. A71, 3-8.

Sheldrick, G.M. (2015). Acta Cryst. C71, 3-8.
;
_chemical_name_common              ?
_chemical_name_systematic         
 'methyl 6-benzyl-4-oxo-2-(p-tolyl)-1,4-dihydropyridine-3-carboxylate'
_chemical_formula_moiety           'C21 H19 N O3'
_chemical_formula_sum              'C21 H19 N O3'
_chemical_formula_weight           333.37
_chemical_absolute_configuration   ?
_chemical_melting_point            ?
_chemical_oxdiff_formula           'C21 H19 N O3 '
loop_
  _atom_type_symbol
  _atom_type_description
  _atom_type_scat_dispersion_real
  _atom_type_scat_dispersion_imag
  _atom_type_scat_source
 'C' 'C' 0.0181 0.0091 'International Tables Vol C Tables 4.2.6.8 and 6.1.1.4'
 'H' 'H' 0.0000 0.0000 'International Tables Vol C Tables 4.2.6.8 and 6.1.1.4'
 'N' 'N' 0.0311 0.0180 'International Tables Vol C Tables 4.2.6.8 and 6.1.1.4'
 'O' 'O' 0.0492 0.0322 'International Tables Vol C Tables 4.2.6.8 and 6.1.1.4'

_shelx_space_group_comment
;
The symmetry employed for this shelxl refinement is uniquely defined
by the following loop, which should always be used as a source of
symmetry information in preference to the above space-group names.
They are only intended as comments.
;
_space_group_crystal_system        'orthorhombic'
_space_group_IT_number             19
_space_group_name_H-M_alt          'P 21 21 21'
_space_group_name_Hall             'P 2ac 2ab'
loop_
  _space_group_symop_operation_xyz
 'x, y, z'
 '-x+1/2, -y, z+1/2'
 '-x, y+1/2, -z+1/2'
 'x+1/2, -y+1/2, -z'

_cell_length_a                     10.3185(4)
_cell_length_b                     12.3484(4)
_cell_length_c                     13.2278(5)
_cell_angle_alpha                  90
_cell_angle_beta                   90
_cell_angle_gamma                  90
_cell_volume                       1685.45(11)
_cell_formula_units_Z              4
_cell_measurement_reflns_used      6098
_cell_measurement_temperature      99.9(8)
_cell_measurement_theta_max        78.9430
_cell_measurement_theta_min        4.8090
_shelx_estimated_absorpt_T_max     0.920
_shelx_estimated_absorpt_T_min     0.826
_exptl_absorpt_coefficient_mu      0.708
_exptl_absorpt_correction_T_max    1.00000
_exptl_absorpt_correction_T_min    0.09312
_exptl_absorpt_correction_type     multi-scan
_exptl_absorpt_process_details
;
CrysAlisPro 1.171.41.118a (Rigaku Oxford Diffraction, 2021)
Empirical absorption correction using spherical harmonics,
implemented in SCALE3 ABSPACK scaling algorithm.
;
_exptl_absorpt_special_details     ?
_exptl_crystal_colour              'clear colourless'
_exptl_crystal_colour_lustre       clear
_exptl_crystal_colour_modifier     ?
_exptl_crystal_colour_primary      colourless
_exptl_crystal_density_diffrn      1.314
_exptl_crystal_density_meas        ?
_exptl_crystal_density_method      ?
_exptl_crystal_description         prism
_exptl_crystal_F_000               704
_exptl_crystal_preparation         'slow crystallization'
_exptl_crystal_size_max            0.28
_exptl_crystal_size_mid            0.16
_exptl_crystal_size_min            0.12
_exptl_transmission_factor_max     ?
_exptl_transmission_factor_min     ?
_diffrn_reflns_av_R_equivalents    0.1165
_diffrn_reflns_av_unetI/netI       0.1015
_diffrn_reflns_Laue_measured_fraction_full  0.999
_diffrn_reflns_Laue_measured_fraction_max  0.999
_diffrn_reflns_limit_h_max         11
_diffrn_reflns_limit_h_min         -11
_diffrn_reflns_limit_k_max         11
_diffrn_reflns_limit_k_min         -14
_diffrn_reflns_limit_l_max         9
_diffrn_reflns_limit_l_min         -15
_diffrn_reflns_number              7447
_diffrn_reflns_point_group_measured_fraction_full  0.965
_diffrn_reflns_point_group_measured_fraction_max  0.965
_diffrn_reflns_theta_full          62.484
_diffrn_reflns_theta_max           62.484
_diffrn_reflns_theta_min           4.899
_diffrn_ambient_environment        N~2~
_diffrn_ambient_temperature        99.9(8)
_diffrn_detector                   'Hybrid Pixel Array Detector'
_diffrn_detector_area_resol_mean   10.0000
_diffrn_detector_type              HyPix
_diffrn_measured_fraction_theta_full  0.999
_diffrn_measured_fraction_theta_max  0.999
_diffrn_measurement_details
;
List of Runs (angles in degrees, time in seconds):

  # Type    Start    End  Width  t~exp~   \w     \q     \k     \f   Frames
--------------------------------------------------------------------------
  1  \w     -6.00  20.00   0.50    0.81    --  -47.47  44.00  75.00   52
  2  \w   -124.00 -67.00   0.50    3.23    -- -106.00-147.00  57.00  114
  3  \w   -163.00-133.00   0.50    3.23    -- -106.00 -77.00 106.00   60
  4  \w   -130.00 -83.00   0.50    3.23    -- -106.00 -77.00 106.00   94
  5  \w   -159.00-129.00   0.50    3.23    -- -106.00-147.00  57.00   60
  6  \w   -117.00 -76.00   0.50    0.81    --  -47.47-147.00  57.00   82
  7  \w   -119.00 -74.00   0.50    0.81    --  -47.47-125.00-120.00   90
  8  \w   -115.00 -73.00   0.50    0.81    --  -47.47-125.00   0.00   84
  9  \w     -9.00  30.00   0.50    0.81    --   47.47 -37.00   0.00   78
 10  \w    -86.00 -34.00   0.50    3.23    -- -106.00  77.00 150.00  104
 11  \w    -67.00 -33.00   0.50    3.23    -- -106.00  61.00-120.00   68
 12  \w     56.00 100.00   0.50    3.23    --  113.25 -77.00-120.00   88
 13  \w     43.00  71.00   0.50    3.23    --  113.25 -61.00 -90.00   56
 14  \w     43.00  71.00   0.50    3.23    --  113.25 -61.00 -60.00   56
 15  \w     59.00 106.00   0.50    3.23    --  113.25 -77.00 -90.00   94
 16  \w     43.00  68.00   0.50    3.23    --  113.25 -61.00-120.00   50
 17  \w    146.00 174.00   0.50    3.23    --  113.25  44.00  75.00   56
 18  \w    -85.00 -59.00   0.50    0.81    --  -47.47-147.00  57.00   52
 19  \w    -23.00  24.00   0.50    0.81    --  -47.47  19.00-150.00   94
 20  \w   -115.00 -89.00   0.50    0.81    --  -47.47-125.00 -30.00   52
 21  \w   -168.00-139.00   0.50    3.23    -- -106.00 -77.00  60.00   58
 22  \w   -115.00 -83.00   0.50    3.23    -- -106.00 -77.00  60.00   64
 23  \w   -128.00-115.50   0.50    3.23    -- -106.00 -45.00  60.00   25
;
_diffrn_measurement_device         'four-circle diffractometer'
_diffrn_measurement_device_type   
 'XtaLAB Synergy, Single source at home/near, HyPix'
_diffrn_measurement_method         '\w scans'
_diffrn_orient_matrix_type        
 'CrysAlisPro convention (1999,Acta A55,543-557)'
_diffrn_orient_matrix_UB_11        -0.1228830000
_diffrn_orient_matrix_UB_12        0.0162774000
_diffrn_orient_matrix_UB_13        0.0642793000
_diffrn_orient_matrix_UB_21        0.0231801000
_diffrn_orient_matrix_UB_22        0.1232592000
_diffrn_orient_matrix_UB_23        -0.0000571000
_diffrn_orient_matrix_UB_31        -0.0814254000
_diffrn_orient_matrix_UB_32        0.0104736000
_diffrn_orient_matrix_UB_33        -0.0971596000
_diffrn_radiation_monochromator    mirror
_diffrn_radiation_probe            x-ray
_diffrn_radiation_type             CuK\a
_diffrn_radiation_wavelength       1.54184
_diffrn_source                     'micro-focus sealed X-ray tube'
_diffrn_source_type                'PhotonJet (Cu) X-ray Source'
_reflns_Friedel_coverage           0.668
_reflns_Friedel_fraction_full      0.917
_reflns_Friedel_fraction_max       0.917
_reflns_number_gt                  2347
_reflns_number_total               2595
_reflns_odcompleteness_completeness  99.95
_reflns_odcompleteness_iscentric   1
_reflns_odcompleteness_theta       72.42
_reflns_special_details
;
 Reflections were merged by SHELXL according to the crystal
 class for the calculation of statistics and refinement.
 
 _reflns_Friedel_fraction is defined as the number of unique
 Friedel pairs measured divided by the number that would be
 possible theoretically, ignoring centric projections and
 systematic absences.
;
_reflns_threshold_expression       'I > 2\s(I)'
_computing_cell_refinement         'CrysAlisPro 1.171.41.118a (Rigaku OD, 2021)'
_computing_data_collection         'CrysAlisPro 1.171.41.118a (Rigaku OD, 2021)'
_computing_data_reduction          'CrysAlisPro 1.171.41.118a (Rigaku OD, 2021)'
_computing_molecular_graphics      'Olex2 (Dolomanov et al., 2009)'
_computing_publication_material    'Olex2 (Dolomanov et al., 2009)'
_computing_structure_refinement    'ShelXL (Sheldrick, 2015)'
_computing_structure_solution      'ShelXT (Sheldrick, 2015)'
_refine_diff_density_max           0.460
_refine_diff_density_min           -0.481
_refine_diff_density_rms           0.096
_refine_ls_abs_structure_details
;
 Flack x determined using 830 quotients [(I+)-(I-)]/[(I+)+(I-)]
 (Parsons, Flack and Wagner, Acta Cryst. B69 (2013) 249-259).
;
_refine_ls_abs_structure_Flack     -0.2(5)
_refine_ls_extinction_coef         .
_refine_ls_extinction_method       none
_refine_ls_goodness_of_fit_ref     1.062
_refine_ls_hydrogen_treatment      constr
_refine_ls_matrix_type             full
_refine_ls_number_parameters       228
_refine_ls_number_reflns           2595
_refine_ls_number_restraints       0
_refine_ls_R_factor_all            0.1046
_refine_ls_R_factor_gt             0.0850
_refine_ls_restrained_S_all        1.062
_refine_ls_shift/su_max            0.000
_refine_ls_shift/su_mean           0.000
_refine_ls_structure_factor_coef   Fsqd
_refine_ls_weighting_details      
 'w=1/[\s^2^(Fo^2^)+(0.1804P)^2^] where P=(Fo^2^+2Fc^2^)/3'
_refine_ls_weighting_scheme        calc
_refine_ls_wR_factor_gt            0.2142
_refine_ls_wR_factor_ref           0.2236
_refine_special_details            ?
_olex2_refinement_description
;
1. Fixed Uiso
 At 1.2 times of:
  All C(H) groups, All C(H,H) groups, All N(H) groups
 At 1.5 times of:
  All C(H,H,H) groups
2.a Secondary CH2 refined with riding coordinates:
 C7(H7A,H7B)
2.b Aromatic/amide H refined with riding coordinates:
 N1(H1), C18(H18), C14(H14), C19(H19), C15(H15), C1(H1A), C9(H9), C4(H4),
 C5(H5), C3(H3), C2(H2)
2.c Idealised Me refined as rotating group:
 C21(H21A,H21B,H21C), C17(H17A,H17B,H17C)
;
_atom_sites_solution_hydrogens     geom
_atom_sites_solution_primary       dual
_atom_sites_solution_secondary     ?
loop_
  _atom_site_label
  _atom_site_type_symbol
  _atom_site_fract_x
  _atom_site_fract_y
  _atom_site_fract_z
  _atom_site_U_iso_or_equiv
  _atom_site_adp_type
  _atom_site_occupancy
  _atom_site_site_symmetry_order
  _atom_site_calc_flag
  _atom_site_refinement_flags_posn
  _atom_site_refinement_flags_adp
  _atom_site_refinement_flags_occupancy
  _atom_site_disorder_assembly
  _atom_site_disorder_group
 O1 O -0.7275(4) -0.4782(3) -0.3097(2) 0.0251(10) Uani 1 1 d . . . . .
 O3 O -0.7058(3) -0.2026(3) -0.4284(3) 0.0209(9) Uani 1 1 d . . . . .
 O2 O -0.5421(4) -0.3017(3) -0.3670(3) 0.0264(10) Uani 1 1 d . . . . .
 N1 N -0.7930(4) -0.4732(4) -0.6115(3) 0.0167(10) Uani 1 1 d . . . . .
 H1 H -0.806856 -0.472611 -0.677132 0.020 Uiso 1 1 calc R . . . .
 C10 C -0.7473(5) -0.4781(4) -0.4033(4) 0.0177(12) Uani 1 1 d . . . . .
 C12 C -0.7265(5) -0.3896(4) -0.5697(4) 0.0171(11) Uani 1 1 d . . . . .
 C16 C -0.5837(5) -0.1443(5) -0.7703(4) 0.0211(13) Uani 1 1 d . . . . .
 C18 C -0.5051(5) -0.1884(5) -0.6954(4) 0.0220(12) Uani 1 1 d . . . . .
 H18 H -0.418593 -0.163134 -0.688645 0.026 Uiso 1 1 calc R . . . .
 C20 C -0.6411(5) -0.2943(5) -0.4156(3) 0.0198(12) Uani 1 1 d . . . . .
 C13 C -0.6779(5) -0.3056(4) -0.6390(4) 0.0176(11) Uani 1 1 d . . . . .
 C14 C -0.7554(5) -0.2638(4) -0.7154(4) 0.0179(12) Uani 1 1 d . . . . .
 H14 H -0.841521 -0.289740 -0.723115 0.021 Uiso 1 1 calc R . . . .
 C8 C -0.8392(5) -0.5578(4) -0.5564(4) 0.0187(12) Uani 1 1 d . . . . .
 C19 C -0.5494(5) -0.2680(5) -0.6306(4) 0.0183(12) Uani 1 1 d . . . . .
 H19 H -0.493408 -0.297340 -0.580630 0.022 Uiso 1 1 calc R . . . .
 C15 C -0.7095(5) -0.1848(4) -0.7807(4) 0.0200(12) Uani 1 1 d . . . . .
 H15 H -0.763936 -0.157995 -0.832950 0.024 Uiso 1 1 calc R . . . .
 C7 C -0.9162(5) -0.6419(5) -0.6133(4) 0.0207(12) Uani 1 1 d . . . . .
 H7A H -0.919521 -0.620345 -0.685371 0.025 Uiso 1 1 calc R . . . .
 H7B H -1.006206 -0.640994 -0.587382 0.025 Uiso 1 1 calc R . . . .
 C6 C -0.8663(5) -0.7572(5) -0.6076(4) 0.0181(12) Uani 1 1 d . . . . .
 C1 C -0.7314(6) -0.7778(5) -0.6092(4) 0.0282(14) Uani 1 1 d . . . . .
 H1A H -0.671335 -0.719553 -0.610147 0.034 Uiso 1 1 calc R . . . .
 C9 C -0.8169(5) -0.5617(5) -0.4552(4) 0.0208(12) Uani 1 1 d . . . . .
 H9 H -0.848408 -0.621792 -0.417646 0.025 Uiso 1 1 calc R . . . .
 C11 C -0.7063(5) -0.3882(4) -0.4662(4) 0.0179(12) Uani 1 1 d . . . . .
 C4 C -0.9058(6) -0.9491(5) -0.6081(4) 0.0277(14) Uani 1 1 d . . . . .
 H4 H -0.965584 -1.007550 -0.609218 0.033 Uiso 1 1 calc R . . . .
 C5 C -0.9494(5) -0.8429(5) -0.6065(4) 0.0233(13) Uani 1 1 d . . . . .
 H5 H -1.040060 -0.829560 -0.604456 0.028 Uiso 1 1 calc R . . . .
 C3 C -0.7721(6) -0.9687(5) -0.6081(4) 0.0294(14) Uani 1 1 d . . . . .
 H3 H -0.740210 -1.040831 -0.607174 0.035 Uiso 1 1 calc R . . . .
 C2 C -0.6881(6) -0.8837(6) -0.6094(4) 0.0338(15) Uani 1 1 d . . . . .
 H2 H -0.597532 -0.897510 -0.610375 0.041 Uiso 1 1 calc R . . . .
 C21 C -0.6446(6) -0.1084(5) -0.3859(4) 0.0315(14) Uani 1 1 d . . . . .
 H21A H -0.556682 -0.101498 -0.413224 0.047 Uiso 1 1 calc GR . . . .
 H21B H -0.640382 -0.115766 -0.312247 0.047 Uiso 1 1 calc GR . . . .
 H21C H -0.695007 -0.043834 -0.403416 0.047 Uiso 1 1 calc GR . . . .
 C17 C -0.5353(6) -0.0530(6) -0.8348(4) 0.0323(14) Uani 1 1 d . . . . .
 H17A H -0.577853 0.014462 -0.814309 0.048 Uiso 1 1 calc GR . . . .
 H17B H -0.555038 -0.068119 -0.905835 0.048 Uiso 1 1 calc GR . . . .
 H17C H -0.441352 -0.045723 -0.826241 0.048 Uiso 1 1 calc GR . . . .

loop_
  _atom_site_aniso_label
  _atom_site_aniso_U_11
  _atom_site_aniso_U_22
  _atom_site_aniso_U_33
  _atom_site_aniso_U_23
  _atom_site_aniso_U_13
  _atom_site_aniso_U_12
 O1 0.0268(19) 0.025(2) 0.0232(18) 0.0014(15) -0.0025(15) -0.002(2)
 O3 0.0174(18) 0.013(2) 0.0324(17) 0.0002(16) -0.0032(15) 0.0005(18)
 O2 0.0215(19) 0.021(2) 0.0367(19) -0.0020(17) -0.0113(17) 0.0004(19)
 N1 0.0126(19) 0.016(2) 0.0212(18) 0.0001(17) 0.0002(16) 0.000(2)
 C10 0.009(2) 0.017(3) 0.027(3) 0.000(2) 0.0012(18) 0.004(2)
 C12 0.011(2) 0.013(3) 0.028(2) -0.001(2) 0.0000(19) 0.004(2)
 C16 0.019(3) 0.013(3) 0.032(3) -0.002(2) 0.006(2) -0.003(3)
 C18 0.015(2) 0.018(3) 0.033(3) -0.002(2) 0.004(2) -0.003(3)
 C20 0.018(2) 0.022(3) 0.019(2) 0.001(2) 0.0047(19) 0.000(3)
 C13 0.019(2) 0.011(3) 0.023(2) -0.003(2) 0.002(2) 0.000(3)
 C14 0.013(3) 0.013(3) 0.028(2) 0.000(2) -0.0015(19) -0.001(2)
 C8 0.013(2) 0.011(3) 0.032(3) 0.000(2) 0.003(2) 0.002(2)
 C19 0.011(2) 0.016(3) 0.028(2) -0.003(2) -0.0009(19) 0.000(2)
 C15 0.019(3) 0.011(3) 0.030(2) 0.002(2) -0.002(2) -0.002(3)
 C7 0.017(2) 0.019(3) 0.026(2) -0.003(2) 0.000(2) -0.004(3)
 C6 0.016(2) 0.013(3) 0.024(2) -0.001(2) 0.0032(19) 0.003(3)
 C1 0.014(3) 0.025(3) 0.046(3) -0.003(3) 0.001(2) -0.003(3)
 C9 0.014(2) 0.016(3) 0.032(3) 0.001(2) 0.002(2) 0.001(3)
 C11 0.013(2) 0.016(3) 0.025(2) -0.001(2) 0.0012(19) 0.005(3)
 C4 0.026(3) 0.022(3) 0.035(3) -0.001(3) 0.001(2) -0.006(3)
 C5 0.015(2) 0.022(3) 0.033(3) 0.000(2) -0.001(2) 0.000(3)
 C3 0.036(3) 0.017(3) 0.036(3) -0.005(2) -0.003(3) 0.010(3)
 C2 0.020(3) 0.032(4) 0.049(3) -0.009(3) 0.000(3) 0.011(3)
 C21 0.032(3) 0.023(4) 0.039(3) -0.001(3) -0.006(3) -0.002(3)
 C17 0.026(3) 0.030(4) 0.041(3) 0.005(3) 0.001(3) 0.003(3)

_geom_special_details
;
 All esds (except the esd in the dihedral angle between two l.s. planes)
 are estimated using the full covariance matrix.  The cell esds are taken
 into account individually in the estimation of esds in distances, angles
 and torsion angles; correlations between esds in cell parameters are only
 used when they are defined by crystal symmetry.  An approximate (isotropic)
 treatment of cell esds is used for estimating esds involving l.s. planes.
;
loop_
  _geom_bond_atom_site_label_1
  _geom_bond_atom_site_label_2
  _geom_bond_distance
  _geom_bond_site_symmetry_2
  _geom_bond_publ_flag
 O1 C10 1.255(6) . ?
 O3 C20 1.325(7) . ?
 O3 C21 1.437(7) . ?
 O2 C20 1.211(6) . ?
 N1 C12 1.357(7) . ?
 N1 C8 1.360(7) . ?
 C10 C9 1.433(8) . ?
 C10 C11 1.450(7) . ?
 C12 C13 1.473(7) . ?
 C12 C11 1.386(7) . ?
 C16 C18 1.391(8) . ?
 C16 C15 1.398(8) . ?
 C16 C17 1.499(8) . ?
 C18 C19 1.382(8) . ?
 C20 C11 1.498(8) . ?
 C13 C14 1.388(7) . ?
 C13 C19 1.410(7) . ?
 C14 C15 1.386(7) . ?
 C8 C7 1.509(8) . ?
 C8 C9 1.360(7) . ?
 C7 C6 1.515(9) . ?
 C6 C1 1.415(8) . ?
 C6 C5 1.363(8) . ?
 C1 C2 1.382(10) . ?
 C4 C5 1.386(9) . ?
 C4 C3 1.401(9) . ?
 C3 C2 1.361(9) . ?

loop_
  _geom_angle_atom_site_label_1
  _geom_angle_atom_site_label_2
  _geom_angle_atom_site_label_3
  _geom_angle
  _geom_angle_site_symmetry_1
  _geom_angle_site_symmetry_3
  _geom_angle_publ_flag
 C20 O3 C21 114.9(4) . . ?
 C12 N1 C8 122.9(4) . . ?
 O1 C10 C9 123.6(5) . . ?
 O1 C10 C11 121.3(5) . . ?
 C9 C10 C11 115.1(4) . . ?
 N1 C12 C13 117.0(4) . . ?
 N1 C12 C11 119.2(5) . . ?
 C11 C12 C13 123.7(5) . . ?
 C18 C16 C15 118.1(5) . . ?
 C18 C16 C17 120.4(5) . . ?
 C15 C16 C17 121.5(5) . . ?
 C19 C18 C16 121.8(5) . . ?
 O3 C20 C11 112.3(4) . . ?
 O2 C20 O3 123.8(5) . . ?
 O2 C20 C11 123.9(5) . . ?
 C14 C13 C12 121.3(5) . . ?
 C14 C13 C19 118.5(5) . . ?
 C19 C13 C12 120.2(5) . . ?
 C15 C14 C13 121.2(5) . . ?
 N1 C8 C7 116.5(4) . . ?
 C9 C8 N1 119.7(5) . . ?
 C9 C8 C7 123.8(5) . . ?
 C18 C19 C13 119.8(5) . . ?
 C14 C15 C16 120.5(5) . . ?
 C8 C7 C6 116.3(4) . . ?
 C1 C6 C7 120.2(5) . . ?
 C5 C6 C7 121.1(4) . . ?
 C5 C6 C1 118.6(5) . . ?
 C2 C1 C6 119.3(6) . . ?
 C8 C9 C10 122.0(5) . . ?
 C10 C11 C20 117.9(4) . . ?
 C12 C11 C10 120.9(5) . . ?
 C12 C11 C20 121.3(5) . . ?
 C5 C4 C3 118.9(6) . . ?
 C6 C5 C4 122.0(5) . . ?
 C2 C3 C4 119.6(6) . . ?
 C3 C2 C1 121.6(5) . . ?

_shelx_res_file
;
TITL tz_247_a.res in P2(1)2(1)2(1)
    tz_247.res
    created by SHELXL-2018/3 at 18:09:09 on 25-Feb-2022
REM Old TITL 20306_tz-247_auto_a.res in P2(1)2(1)2(1)
REM SHELXT solution in P2(1)2(1)2(1): R1 0.145, Rweak 0.070, Alpha 0.003
REM <I/s> 0.396 for 22 systematic absences, Orientation as input
REM Flack x = -3.377 ( 0.299 ) from 1098 Parsons' quotients
REM Formula found by SHELXT: C21 N O3
CELL 1.54184 10.3185 12.3484 13.2278 90 90 90
ZERR 4 0.0004 0.0004 0.0005 0 0 0
LATT -1
SYMM 0.5-X,-Y,0.5+Z
SYMM -X,0.5+Y,0.5-Z
SYMM 0.5+X,0.5-Y,-Z
SFAC C H N O
UNIT 84 76 4 12

L.S. 10
PLAN  19
SIZE 0.28 0.16 0.12
TEMP -173
BOND
list 4
fmap 2
acta
OMIT -4 125
OMIT -5 12 1
OMIT -8 8 1
OMIT 5 10 1
OMIT 0 12 5
OMIT -5 13 1
OMIT 1 11 11
OMIT 5 10 2
OMIT -1 12 5
OMIT -1 11 11
OMIT -8 7 1
OMIT -2 11 10
OMIT -6 13 4
OMIT 6 10 1
OMIT -2 11 5
REM <olex2.extras>
REM <HklSrc "%.\\TZ_247.hkl">
REM </olex2.extras>

WGHT    0.180400
FVAR       0.54875
O1    4   -0.727479   -0.478167   -0.309698    11.00000    0.02682    0.02530 =
         0.02323    0.00142   -0.00254   -0.00219
O3    4   -0.705751   -0.202592   -0.428385    11.00000    0.01744    0.01271 =
         0.03241    0.00022   -0.00321    0.00052
O2    4   -0.542086   -0.301719   -0.366958    11.00000    0.02149    0.02093 =
         0.03674   -0.00205   -0.01126    0.00036
N1    3   -0.793015   -0.473182   -0.611489    11.00000    0.01255    0.01641 =
         0.02122    0.00009    0.00024    0.00043
AFIX  43
H1    2   -0.806856   -0.472611   -0.677132    11.00000   -1.20000
AFIX   0
C10   1   -0.747253   -0.478050   -0.403337    11.00000    0.00905    0.01711 =
         0.02687   -0.00035    0.00121    0.00390
C12   1   -0.726536   -0.389602   -0.569730    11.00000    0.01067    0.01282 =
         0.02770   -0.00063   -0.00001    0.00436
C16   1   -0.583675   -0.144300   -0.770318    11.00000    0.01865    0.01284 =
         0.03173   -0.00188    0.00560   -0.00281
C18   1   -0.505105   -0.188430   -0.695432    11.00000    0.01517    0.01785 =
         0.03291   -0.00202    0.00351   -0.00272
AFIX  43
H18   2   -0.418593   -0.163134   -0.688645    11.00000   -1.20000
AFIX   0
C20   1   -0.641139   -0.294299   -0.415618    11.00000    0.01779    0.02228 =
         0.01925    0.00146    0.00473   -0.00001
C13   1   -0.677942   -0.305580   -0.639049    11.00000    0.01912    0.01071 =
         0.02309   -0.00326    0.00220    0.00000
C14   1   -0.755422   -0.263760   -0.715440    11.00000    0.01257    0.01292 =
         0.02825   -0.00050   -0.00145   -0.00072
AFIX  43
H14   2   -0.841521   -0.289740   -0.723115    11.00000   -1.20000
AFIX   0
C8    1   -0.839213   -0.557800   -0.556433    11.00000    0.01270    0.01113 =
         0.03232   -0.00016    0.00256    0.00159
C19   1   -0.549394   -0.268030   -0.630649    11.00000    0.01099    0.01631 =
         0.02774   -0.00296   -0.00087   -0.00005
AFIX  43
H19   2   -0.493408   -0.297340   -0.580630    11.00000   -1.20000
AFIX   0
C15   1   -0.709492   -0.184804   -0.780721    11.00000    0.01888    0.01147 =
         0.02953    0.00178   -0.00170   -0.00177
AFIX  43
H15   2   -0.763936   -0.157995   -0.832950    11.00000   -1.20000
AFIX   0
C7    1   -0.916224   -0.641941   -0.613341    11.00000    0.01673    0.01911 =
         0.02629   -0.00286    0.00040   -0.00437
AFIX  23
H7A   2   -0.919521   -0.620345   -0.685371    11.00000   -1.20000
H7B   2   -1.006206   -0.640994   -0.587382    11.00000   -1.20000
AFIX   0
C6    1   -0.866292   -0.757170   -0.607623    11.00000    0.01645    0.01346 =
         0.02430   -0.00127    0.00315    0.00286
C1    1   -0.731426   -0.777831   -0.609202    11.00000    0.01410    0.02490 =
         0.04568   -0.00316    0.00115   -0.00298
AFIX  43
H1A   2   -0.671335   -0.719553   -0.610147    11.00000   -1.20000
AFIX   0
C9    1   -0.816879   -0.561724   -0.455179    11.00000    0.01406    0.01599 =
         0.03242    0.00146    0.00230    0.00109
AFIX  43
H9    2   -0.848408   -0.621792   -0.417646    11.00000   -1.20000
AFIX   0
C11   1   -0.706272   -0.388183   -0.466176    11.00000    0.01299    0.01583 =
         0.02498   -0.00084    0.00124    0.00468
C4    1   -0.905798   -0.949057   -0.608097    11.00000    0.02603    0.02193 =
         0.03499   -0.00084    0.00120   -0.00619
AFIX  43
H4    2   -0.965584   -1.007550   -0.609218    11.00000   -1.20000
AFIX   0
C5    1   -0.949432   -0.842940   -0.606456    11.00000    0.01530    0.02166 =
         0.03297    0.00026   -0.00059   -0.00028
AFIX  43
H5    2   -1.040060   -0.829560   -0.604456    11.00000   -1.20000
AFIX   0
C3    1   -0.772075   -0.968659   -0.608075    11.00000    0.03573    0.01670 =
         0.03562   -0.00480   -0.00264    0.01034
AFIX  43
H3    2   -0.740210   -1.040831   -0.607174    11.00000   -1.20000
AFIX   0
C2    1   -0.688095   -0.883700   -0.609354    11.00000    0.02009    0.03210 =
         0.04921   -0.00875   -0.00029    0.01062
AFIX  43
H2    2   -0.597532   -0.897510   -0.610375    11.00000   -1.20000
AFIX   0
C21   1   -0.644592   -0.108435   -0.385943    11.00000    0.03191    0.02350 =
         0.03906   -0.00140   -0.00552   -0.00240
AFIX 137
H21A  2   -0.556682   -0.101498   -0.413224    11.00000   -1.50000
H21B  2   -0.640382   -0.115766   -0.312247    11.00000   -1.50000
H21C  2   -0.695007   -0.043834   -0.403416    11.00000   -1.50000
AFIX   0
C17   1   -0.535293   -0.053022   -0.834751    11.00000    0.02596    0.02978 =
         0.04108    0.00470    0.00143    0.00253
AFIX 137
H17A  2   -0.577853    0.014462   -0.814309    11.00000   -1.50000
H17B  2   -0.555038   -0.068119   -0.905835    11.00000   -1.50000
H17C  2   -0.441352   -0.045723   -0.826241    11.00000   -1.50000
AFIX   0
HKLF 4


REM  tz_247_a.res in P2(1)2(1)2(1)
REM wR2 = 0.2236, GooF = S = 1.062, Restrained GooF = 1.062 for all data
REM R1 = 0.0850 for 2347 Fo > 4sig(Fo) and 0.1046 for all 2595 data
REM 228 parameters refined using 0 restraints

END

WGHT      0.1804      0.0000

REM Highest difference peak  0.460,  deepest hole -0.481,  1-sigma level  0.096
Q1    1  -0.6007 -0.3535 -0.4000  11.00000  0.05    0.46
Q2    1  -0.4824 -0.2377 -0.3652  11.00000  0.05    0.37
Q3    1  -0.6687 -0.4165 -0.2993  11.00000  0.05    0.36
Q4    1  -0.8736 -0.5145 -0.4965  11.00000  0.05    0.34
Q5    1  -0.8148 -0.3201 -0.7265  11.00000  0.05    0.33
Q6    1  -0.7439 -0.2404 -0.6464  11.00000  0.05    0.33
Q7    1  -0.5281 -0.2027 -0.7503  11.00000  0.05    0.33
Q8    1  -0.7993 -0.5398 -0.3948  11.00000  0.05    0.32
Q9    1  -0.8062 -0.2148 -0.7207  11.00000  0.05    0.31
Q10   1  -0.6791 -0.5264 -0.3490  11.00000  0.05    0.31
Q11   1  -0.7797 -0.5376 -0.3244  11.00000  0.05    0.31
Q12   1  -0.7429 -0.5322 -0.6144  11.00000  0.05    0.30
Q13   1  -0.8268 -0.2617 -0.5015  11.00000  0.05    0.30
Q14   1  -0.6738 -0.4335 -0.4978  11.00000  0.05    0.30
Q15   1  -0.7069 -0.8245 -0.5375  11.00000  0.05    0.30
Q16   1  -0.7488 -0.2439 -0.7760  11.00000  0.05    0.30
Q17   1  -0.4735  0.0001 -0.8004  11.00000  0.05    0.30
Q18   1  -0.3151 -0.0971 -0.8169  11.00000  0.05    0.29
Q19   1  -0.7943 -0.4201 -0.2353  11.00000  0.05    0.29
;
_shelx_res_checksum                86540
_shelx_hkl_file
;
   0   0  -1   -0.03    0.67
   0   0  -1    0.03    0.66
   0   0  -2   76.80    5.70
   0   0  -3   -0.44    1.79
   0   0  -3    0.07    1.65
   0   0  -4 9999.00  551.21
   0   0  -4 9443.89  550.71
   0   0  -5    0.10    1.58
   0   0  -5   -0.29    2.06
   0   0  -6 2279.72  118.02
   0   0  -6 1859.23  116.05
   0   0  -7   -0.13    1.29
   0   0  -7    0.43    2.33
   0   0  -8   86.97    8.90
   0   0  -8   64.14    6.54
   0   0  -9   -0.32    1.47
   0   0  -9    0.69    1.19
   0   0  -9    0.66    1.16
   0   0  -9    0.62    2.51
   0   0  -9   -0.67    1.78
   0   0 -10  511.51   27.14
   0   0 -10  471.86   26.05
   0   0 -11   -0.32    1.26
   0   0 -11   -0.08    1.28
   0   0 -11    0.09    1.30
   0   0 -11    1.67    2.12
   0   0 -12  256.10   15.86
   0   0 -12  238.75   16.57
   0   0 -13    0.36    1.41
   0   0 -13    0.11    1.75
   0   0 -14   64.85    5.34
   0   0 -15    0.19    1.16
   0   0 -16    0.56    0.86
   0   1   0   -0.13    0.87
   0  -1  -1  508.10   21.73
   0   1  -1  411.28   21.48
   0   1  -2   96.25    7.08
   0  -1  -2  104.26    7.13
   0   1  -2   86.73    6.57
   0   1  -2  104.37    6.90
   0   1  -3   75.43    5.65
   0   1  -3   71.81    6.07
   0   1  -3   56.40    5.25
   0   1  -4   47.13    4.60
   0   1  -4   54.57    5.38
   0   1  -4   46.85    4.82
   0   1  -5  104.68    8.67
   0   1  -5   99.19    8.60
   0   1  -6    1.40    2.22
   0   1  -6   -0.16    2.06
   0  -1  -6    1.13    1.37
   0   1  -7    1.33    2.42
   0  -1  -7    1.84    1.44
   0   1  -7   -0.16    1.55
   0   1  -8    6.71    2.33
   0   1  -8   10.13    3.48
   0  -1  -8    5.38    1.83
   0   1  -9  169.59   12.52
   0  -1  -9  159.39   12.37
   0   1  -9  204.91   12.67
   0  -1  -9  174.45   13.93
   0  -1  -9  210.69   12.67
   0   1  -9  270.03   14.46
   0   1  -9  249.74   18.41
   0  -1  -9  242.47   14.03
   0  -1 -10    4.61    2.16
   0  -1 -10    3.94    1.56
   0  -1 -10    6.97    1.62
   0   1 -10    6.55    2.36
   0   1 -10    4.15    1.53
   0   1 -10    5.51    1.61
   0  -1 -11   19.99    2.45
   0   1 -11   20.43    2.68
   0   1 -11   19.44    2.70
   0  -1 -11   19.32    3.30
   0  -1 -11   15.72    2.56
   0   1 -11   18.52    3.30
   0  -1 -11   17.05    2.56
   0  -1 -12  263.60   15.98
   0   1 -12  271.90   16.46
   0  -1 -12  224.27   16.35
   0  -1 -12  264.63   17.15
   0   1 -12  250.61   16.88
   0   1 -13   47.53    4.26
   0   1 -13   46.93    4.40
   0  -1 -13   48.31    4.97
   0   1 -14    2.92    1.52
   0   1 -15  229.21   14.36
   0  -1 -16    0.24    0.76
   0   1 -16    0.33    0.79
   0   2   0  395.07   24.41
   0   2  -1   51.54    3.63
   0   2   1   96.58    6.78
   0  -2  -1   75.49    3.84
   0   2  -1   25.95    2.39
   0   2  -2  295.95   23.58
   0   2  -2  437.04   24.57
   0  -2  -2  669.79   25.88
   0   2   2  518.48   25.27
   0   2  -3 2327.33  157.67
   0   2  -3 2795.11  158.09
   0   2  -3 2741.68  158.24
   0   2  -4   20.47    3.26
   0  -2  -4   26.16    4.07
   0   2  -4   24.57    4.03
   0   2  -4   27.36    3.43
   0   2  -5   16.39    3.62
   0   2  -5   17.80    1.97
   0   2  -5   19.03    3.26
   0   2   5   19.15    2.07
   0  -2  -5   20.52    3.91
   0  -2  -6   81.73    8.33
   0   2  -6   80.73    7.87
   0   2  -6   83.53    8.23
   0   2  -7  503.41   28.51
   0  -2  -7  554.99   29.06
   0  -2  -8  176.99   11.58
   0  -2  -8  214.39   15.38
   0   2  -8  192.97   14.91
   0   2  -9   11.16    4.00
   0  -2  -9    8.03    1.82
   0  -2  -9   10.12    1.83
   0   2  -9   14.01    3.08
   0   2  -9   10.98    1.84
   0  -2  -9   12.05    4.28
   0  -2  -9   12.39    2.93
   0   2 -10    7.12    1.73
   0   2 -10    9.68    2.82
   0  -2 -10    8.62    1.91
   0  -2 -10   10.11    2.67
   0  -2 -10    9.24    2.00
   0  -2 -11    1.83    2.18
   0  -2 -11    1.40    1.43
   0   2 -11    2.15    1.44
   0  -2 -11    1.82    1.52
   0   2 -11    1.09    1.38
   0  -2 -12   16.78    3.18
   0  -2 -12   13.93    2.65
   0   2 -12   13.69    2.40
   0  -2 -13    1.72    2.06
   0   2 -13    0.08    1.24
   0  -2 -13    0.67    1.35
   0   2 -13    0.70    1.27
   0  -2 -14  228.65   14.34
   0  -2 -14  241.60   15.13
   0   2 -14  209.57   14.10
   0  -2 -15   14.32    1.88
   0   2 -15   12.05    1.75
   0  -2 -16    1.33    0.77
   0   2 -16    1.63    0.76
   0   3   0    1.91    0.82
   0   3   0   -0.58    2.76
   0   3  -1  782.07   53.14
   0   3   1 1378.25   57.36
   0  -3  -2  293.99   12.20
   0   3  -2  104.65    8.78
   0   3   2  306.78   15.10
   0   3  -2  164.77   10.35
   0   3  -3  248.71   21.25
   0   3   3  633.38   25.78
   0  -3  -3  644.24   25.44
   0   3  -3  361.81   22.48
   0  -3  -4   18.15    3.61
   0   3   4   14.98    3.05
   0   3  -4   12.20    2.36
   0   3  -4    8.53    2.23
   0   3  -4   10.25    2.45
   0   3  -5    7.66    2.19
   0   3  -5    9.21    2.32
   0   3  -5    5.92    2.36
   0   3   5    9.32    2.56
   0  -3  -5    7.16    3.27
   0   3  -6  170.73   11.75
   0   3  -6  184.24   14.13
   0  -3  -7    3.96    2.80
   0   3  -7    3.59    2.75
   0  -3  -8  150.00   13.13
   0   3  -8  148.82   12.62
   0  -3  -8  143.53   10.02
   0  -3  -8  104.23    9.64
   0  -3  -8  138.53    8.63
   0   3  -8  113.95    8.31
   0  -3  -9   13.52    2.06
   0   3  -9   12.37    1.92
   0  -3  -9   17.49    3.29
   0  -3  -9   12.81    2.21
   0   3 -10    1.92    1.50
   0  -3 -10    0.66    1.49
   0  -3 -10    0.71    2.25
   0   3 -10    2.04    1.32
   0  -3 -10    1.64    1.42
   0   3 -11   80.96    6.63
   0  -3 -11   83.99    6.94
   0  -3 -11  100.29    8.14
   0  -3 -12   41.23    4.88
   0  -3 -12   36.96    4.16
   0   3 -12   29.84    3.54
   0  -3 -12   42.31    3.86
   0   3 -12   33.83    3.41
   0  -3 -13   37.15    4.30
   0   3 -13   28.47    3.12
   0  -3 -13   28.18    3.15
   0   3 -13   25.21    2.79
   0   3 -14    1.32    1.23
   0  -3 -14    0.97    1.85
   0  -3 -14    0.68    1.19
   0   3 -14    0.72    0.95
   0   3 -15   19.02    1.96
   0  -3 -15   21.16    2.14
   0   3 -16    0.72    0.55
   0   4   0  835.01   47.88
   0   4  -1  150.72   10.92
   0   4   1  170.98   13.81
   0   4   2  302.91   18.73
   0   4  -2  198.43   14.85
   0   4  -3   15.20    2.86
   0  -4  -3   20.36    3.43
   0   4  -3    9.91    1.85
   0   4   3   19.70    4.51
   0   4  -4  410.64   32.82
   0  -4  -4  795.97   36.69
   0   4  -4  505.60   33.71
   0   4   4  848.59   37.17
   0  -4  -5   -0.22    2.45
   0   4  -5    0.29    1.68
   0   4  -5    0.29    1.68
   0   4  -5   -0.15    1.79
   0   4   5   -0.49    2.19
   0  -4  -6    2.28    2.77
   0   4  -6    1.16    1.73
   0   4  -6    1.00    1.89
   0   4  -6    1.87    1.49
   0   4  -6    0.75    1.12
   0  -4  -7  249.24   19.14
   0   4  -7  221.74   17.86
   0  -4  -8    0.14    2.30
   0  -4  -8   -0.07    1.08
   0   4  -8    0.23    0.94
   0  -4  -9    3.26    2.43
   0  -4  -9    1.91    1.49
   0   4  -9    1.89    1.20
   0  -4  -9    1.75    1.44
   0  -4 -10  108.89    7.99
   0   4 -10   95.37    7.52
   0  -4 -11  116.68    8.70
   0  -4 -11  119.21    8.35
   0   4 -11   94.10    7.99
   0  -4 -12    0.29    2.27
   0  -4 -12    0.09    1.28
   0  -4 -12    0.65    1.68
   0   4 -12    1.13    1.32
   0   4 -12    0.78    0.97
   0   4 -13    0.57    1.19
   0  -4 -13    1.13    2.28
   0   4 -13    0.05    0.84
   0  -4 -13    0.08    1.19
   0   4 -14   -0.34    0.72
   0   4 -14    0.36    1.06
   0  -4 -14   -0.10    1.90
   0   4 -15    2.35    0.75
   0   5   0   -0.11    1.50
   0   5  -1   56.28    5.54
   0   5  -2  409.25   26.09
   0   5  -3  381.21   27.16
   0   5   3  542.81   30.52
   0   5  -4   18.69    3.70
   0   5   4   32.11    4.96
   0   5  -5   12.22    2.89
   0   5  -5   12.75    3.05
   0   5  -6   88.87    8.59
   0   5  -6   98.68    8.80
   0   5  -7   30.49    3.44
   0  -5  -7   39.48    5.05
   0   5  -8   85.21    7.06
   0  -5  -8  113.85    9.11
   0  -5  -9  278.12   18.03
   0  -5  -9  324.92   19.97
   0   5  -9  264.80   17.80
   0  -5 -10   75.00    6.07
   0  -5 -10   85.07    5.86
   0  -5 -10   74.17    7.22
   0  -5 -11    0.53    1.29
   0   5 -11   -0.55    0.82
   0  -5 -11    0.21    1.56
   0  -5 -11    1.32    2.66
   0   5 -12   62.44    5.31
   0  -5 -12  113.39    8.22
   0   5 -12   67.76    5.81
   0  -5 -12  110.78    6.72
   0  -5 -12   96.23    6.78
   0   5 -13    4.15    0.97
   0   5 -13    5.94    1.44
   0   5 -14    1.43    0.65
   0  -5 -14    1.88    1.69
   0   5 -14    2.08    1.09
   0  -5 -15    0.38    1.11
   0   5 -15   -0.16    0.87
   0   6   0   87.51    7.58
   0   6   1    6.15    2.02
   0   6  -1    4.75    2.16
   0   6   2  410.92   26.31
   0   6  -2  448.27   27.61
   0   6  -3   93.98    8.51
   0   6  -4    8.39    2.71
   0   6  -5   47.27    5.74
   0   6  -6    0.42    1.66
   0   6  -6    2.43    1.50
   0   6  -6    1.59    1.79
   0   6  -7   94.65    7.64
   0  -6  -7  118.96    9.52
   0   6  -8    0.87    1.53
   0  -6  -8   -0.18    2.75
   0   6  -9  121.13    9.62
   0  -6  -9  144.02   10.00
   0  -6 -10   81.47    6.34
   0  -6 -10   81.53    7.55
   0  -6 -10   82.31    5.92
   0  -6 -11   43.40    4.13
   0  -6 -11   50.39    5.72
   0  -6 -12    6.70    2.64
   0  -6 -13    1.25    1.92
   0  -6 -14   -0.29    1.34
   0   6 -14    0.22    0.86
   0   6 -15    7.16    1.13
   0   7   0    0.15    1.51
   0   7  -1   -0.17    1.76
   0   7   1    0.26    1.44
   0   7  -2    3.82    2.25
   0   7  -3  227.42   16.11
   0   7  -3  198.72   16.07
   0   7  -4    3.38    2.09
   0   7  -4    3.46    2.45
   0  -7  -4    4.08    2.26
   0   7  -5   58.77    5.05
   0   7  -5   52.04    6.45
   0  -7  -5   70.45    6.29
   0   7  -6   44.75    6.13
   0   7  -6   55.54    7.13
   0   7  -6   53.21    4.97
   0  -7  -7   20.88    4.02
   0   7  -7   16.60    2.76
   0  -7  -8   10.67    3.54
   0   7  -8   11.25    2.36
   0  -7  -9    5.69    1.91
   0  -7  -9    7.65    3.29
   0   7  -9    5.04    1.82
   0   7 -10   29.76    3.33
   0  -7 -10   46.48    5.26
   0   7 -11   74.71    5.65
   0   7 -12   10.98    1.66
   0  -7 -12   14.00    2.85
   0   7 -13    5.10    1.20
   0  -7 -13   11.53    2.19
   0  -7 -14    0.49    1.14
   0   8   0   39.43    4.56
   0  -8   0   18.19    2.40
   0  -8  -1  149.91   11.28
   0   8  -1  335.51   16.10
   0   8  -2    4.35    2.16
   0  -8  -2   -0.16    2.09
   0  -8  -3    6.99    2.47
   0   8  -3    6.58    2.71
   0   8  -3    7.62    2.73
   0   8  -4    3.04    1.53
   0   8  -4    1.93    2.01
   0   8  -4    4.31    2.51
   0  -8  -4    2.28    2.13
   0  -8  -5   11.32    3.23
   0   8  -5    7.93    2.79
   0   8  -5   13.68    2.29
   0   8  -6   19.72    2.78
   0  -8  -6   20.89    4.86
   0   8  -6   10.40    3.30
   0   8   6   16.16    4.36
   0   8  -6   12.02    3.85
   0   8  -7    5.02    2.03
   0  -8  -7    4.69    2.75
   0  -8  -8   93.95    8.54
   0   8  -8   86.32    7.03
   0   8  -9   28.16    3.33
   0  -8  -9   32.67    4.66
   0   8 -10   85.62    6.78
   0  -8 -10  108.81    8.41
   0   8 -11    8.83    1.64
   0   8 -12    1.48    1.02
   0  -8 -12    1.59    1.78
   0   8 -13    9.39    1.37
   0  -8 -13   12.94    2.00
   0  -8 -14   56.32    3.94
   0   8 -14   54.33    3.76
   0  -9   0   12.06    2.82
   0  -9  -1  126.81    8.98
   0  -9   1  115.96    8.27
   0  -9  -2   -0.85    3.01
   0   9  -2    5.58    2.53
   0   9  -2    3.31    2.04
   0   9  -3   38.06    5.47
   0  -9  -3   37.94    4.65
   0   9  -3   35.26    5.40
   0  -9  -4    4.01    2.47
   0   9  -4    6.00    2.34
   0   9  -4    3.75    2.29
   0   9  -5  278.48   17.30
   0  -9  -5  253.44   18.31
   0   9  -6    3.20    2.24
   0   9  -6    5.67    2.03
   0  -9  -6    6.37    3.71
   0   9  -7   12.69    2.47
   0  -9  -7   13.94    3.39
   0  -9  -8   15.17    3.59
   0   9  -8   11.24    2.41
   0  -9  -9    9.37    3.02
   0   9  -9    7.39    1.92
   0  -9 -10    1.77    2.14
   0   9 -10    0.50    1.22
   0   9 -11    0.85    1.07
   0   9 -12    3.58    1.09
   0  -9 -12    3.88    1.60
   0   9 -13    2.88    0.85
   0  -9 -13    4.24    1.18
   0 -10   0   14.98    3.58
   0  10  -1   92.65    9.24
   0 -10  -1   76.98    7.62
   0 -10  -2   13.64    3.32
   0  10  -2   10.22    3.17
   0  10  -3   27.36    4.72
   0 -10  -3   38.27    5.03
   0  10  -4    4.30    2.16
   0 -10  -4    3.72    2.95
   0  10   5    5.02    3.45
   0 -10  -5    9.96    3.44
   0  10  -5    4.33    2.61
   0  10  -5   11.27    3.21
   0  10  -6   -0.20    1.65
   0 -10  -6    0.19    3.05
   0  10  -7  127.23    9.23
   0 -10  -7  120.22   10.14
   0 -10  -8   42.47    5.15
   0  10  -8   42.01    4.35
   0  10  -9   -1.16    1.62
   0 -10  -9    1.09    2.14
   0  10 -10    1.74    1.32
   0 -10 -10    2.34    1.85
   0 -10 -11   13.61    2.39
   0  10 -11   13.90    1.83
   0 -10 -12    8.33    1.57
   0  10 -12   10.39    1.36
   0 -11   0   -0.70    3.36
   0  11   0    0.26    1.72
   0  11  -1  774.54   49.28
   0 -11   1  718.91   46.63
   0 -11  -1  871.00   47.80
   0  11  -2    1.09    1.74
   0 -11  -2    4.47    3.49
   0  11  -3   32.98    5.83
   0 -11  -3   55.46    6.83
   0  11  -4   35.72    5.99
   0  11  -4   37.20    7.00
   0 -11  -4   67.35    7.32
   0  11   4   55.82    9.54
   0 -11  -5  161.49   13.43
   0 -11  -5  195.24   14.50
   0 -11  -6   26.88    4.29
   0 -11  -7   36.66    5.06
   0  11  -7   43.78    4.34
   0 -11  -8    6.47    2.68
   0  11  -8    7.30    2.18
   0 -11  -9    1.00    1.92
   0  11  -9    1.16    1.47
   0  11 -10    0.88    1.20
   0 -11 -10   -0.08    1.46
   0 -11 -11    0.99    1.22
   0  11 -11    1.77    1.14
   0 -12   0  394.50   25.83
   0 -12   1   22.23    4.72
   0 -12  -1   31.73    5.22
   0 -12  -2   57.91    6.93
   0 -12   2   51.66    6.05
   0 -12  -3   43.07    6.50
   0 -12   3   93.55    7.33
   0 -12   4  205.61   12.38
   0 -12  -4  127.65   12.58
   0 -12   5  209.39   14.17
   0 -12  -6   27.78    6.01
   0 -12   6  290.30    9.66
   0 -12   7  273.03    9.07
   0 -12  -7   28.98    5.74
   0 -12  -8    1.04    2.09
   0 -12   8  258.64    7.56
   0 -12  -9    8.20    2.52
   0 -12   9  210.97    6.40
   0 -12 -10    0.78    1.29
   0 -12  10   94.59    3.66
   0 -13   0   -1.77    3.46
   0 -13   1  103.20    9.38
   0 -13  -1  115.19   10.07
   0 -13   2   -1.29    3.61
   0 -13  -2   -1.11    3.54
   0 -13   3   20.52    4.28
   0 -13  -3   22.85    4.83
   0 -13   4   38.53    5.07
   0 -13   5   30.59    4.16
   0 -13  -5    3.53    2.82
   0 -13  -6    3.90    2.58
   0 -13   6   39.61    4.30
   0 -13   7   35.54    3.96
   0 -13  -7    2.27    2.13
   0 -13  -8   -0.67    1.49
   0 -13   8   18.22    2.88
   0 -13   9   -0.21    1.57
   0 -13  -9    0.20    1.03
   0 -14   0   79.22    7.70
   0 -14   1   67.97    6.80
   0 -14  -1   59.19    6.72
   0 -14   2    4.45    3.12
   0 -14  -2    0.16    3.15
   0 -14   3    4.67    2.97
   0 -14  -4   17.72    3.65
   0 -14   4   22.16    3.71
   0 -14   5   14.37    3.06
   0 -14  -5    8.90    2.72
   0 -14  -6    0.26    1.76
   0 -14   6    4.44    2.36
   0 -14   7   15.21    2.44
   0 -14  -7   10.70    1.85
   0 -15   0   -0.94    2.62
   0 -15   1    5.74    2.78
   0 -15  -2    4.50    2.33
   0 -15   2    3.59    2.64
   0 -15   3   10.58    2.92
   0 -15  -3    6.93    2.29
   0 -15   4   13.19    2.72
   0 -15  -4    7.14    1.95
  -1   0   0    0.29    0.76
  -1   0  -1   19.83    2.33
   1   0  -2 1137.30   58.96
   1   0  -2  883.43   59.19
   1   0  -3 3881.81  202.70
   1   0  -3 3775.96  201.73
  -1   0  -3 3360.07  202.53
  -1   0  -3 3349.70  201.08
  -1   0  -4  103.82    8.59
   1   0  -4  100.22    7.54
  -1   0  -4  107.52    7.25
   1   0  -4  105.48    9.03
   1   0  -4   87.64    8.05
   1   0  -4  101.98    8.47
   1   0  -5    2.44    2.51
   1   0  -5    2.70    2.41
   1   0  -5    2.15    2.31
   1   0  -5    3.10    1.63
  -1   0  -5    1.73    2.40
  -1   0  -5    2.88    1.68
   1   0  -6 2242.52  128.35
  -1   0  -6 2254.99  126.67
   1   0  -6 1948.81  127.49
  -1   0  -6 2409.68  129.69
  -1   0  -7  691.03   38.39
   1   0  -7  570.85   36.14
  -1   0  -7  596.62   34.56
   1   0  -8   77.19    7.87
   1   0  -8  113.02    9.91
   1   0  -9   11.35    1.87
  -1   0  -9   10.52    1.83
   1   0  -9   13.55    3.89
  -1   0  -9    9.12    1.91
  -1   0  -9    7.04    1.82
  -1   0  -9    7.62    1.90
   1   0  -9    6.82    2.55
  -1   0 -10  157.56   11.10
   1   0 -10  129.39   12.36
   1   0 -10  178.44   11.05
  -1   0 -10  186.85   11.03
   1   0 -10  204.40   16.66
  -1   0 -10  142.87   10.90
   1   0 -11   72.13    5.54
  -1   0 -11   70.55    5.22
   1   0 -11   47.94    5.03
  -1   0 -11   61.30    5.34
   1   0 -11   88.04   10.63
  -1   0 -12    9.13    2.14
   1   0 -12   11.05    2.24
  -1   0 -12   10.14    2.09
   1   0 -12    8.00    2.06
  -1   0 -12   11.25    1.87
  -1   0 -13   18.45    2.68
   1   0 -13   22.78    2.70
   1   0 -14   39.71    3.79
  -1   0 -14   33.77    3.54
   1   0 -15   22.53    2.56
  -1   0 -15   20.81    2.43
  -1   0 -16   24.16    2.31
   1   0 -16   26.54    2.34
   1   1 -16    7.07    1.22
  -1  -1 -16    7.39    1.21
   1   1 -15   55.91    4.50
   1   1 -14   41.43    3.90
   1   1 -13  124.78    8.13
  -1  -1 -13   93.40    7.76
  -1  -1 -12   55.30    5.25
   1   1 -12   68.32    5.50
  -1  -1 -11   15.36    2.58
   1   1 -11   17.53    2.54
   1   1 -10   14.01    4.26
  -1  -1 -10   12.21    2.25
   1   1 -10   14.17    2.09
   1   1 -10    8.62    2.70
  -1  -1 -10   12.32    2.23
  -1  -1  -9   61.33    5.24
  -1  -1  -9   70.99    5.40
   1   1  -9   72.73    5.25
   1   1  -9   53.04    6.50
  -1  -1  -9   58.96    5.24
   1   1  -9   84.27    8.98
   1   1  -8  244.79   18.82
   1   1  -8  305.54   20.65
   1   1  -7  168.58   13.67
  -1  -1  -7  181.67   12.29
   1   1  -7  191.55   14.44
   1   1  -6   92.86    8.21
   1   1  -6   88.12    7.21
   1   1  -6   86.71    7.97
  -1  -1  -6   72.10    6.04
   1   1  -5    7.91    2.17
   1   1  -5    7.53    2.92
   1   1  -5    8.35    2.70
  -1  -1  -5    5.58    1.41
   1   1  -4  101.34    8.60
   1   1  -4  103.21    7.83
   1   1  -4  102.11    9.13
   1   1  -4  107.83    8.57
   1   1  -3 4613.60  268.80
   1   1  -3 4608.38  268.10
   1   1  -3 4992.06  267.26
   1   1  -3 4450.99  267.54
  -1   1   2  375.54   22.45
   1   1  -1   40.50    3.82
  -1   1   1   33.68    3.18
   1   1   0 1348.81   71.57
  -1   1   0 1107.08   71.35
  -1  -1   0 1331.39   70.97
  -1   1   0 1190.74   70.82
  -1   1  -1   43.42    3.46
   1  -1  -2  484.18   27.42
  -1   1  -2  427.43   28.18
  -1   1  -2  494.79   28.35
   1  -1  -3 4582.19  260.46
  -1   1  -4   84.65    7.11
  -1   1  -5    5.94    2.54
  -1   1  -6   90.81    8.69
   1  -1  -6   81.40    7.88
   1  -1  -7  169.91   13.11
   1  -1  -8  244.10   17.37
   1  -1  -9   54.24    6.28
   1  -1  -9   43.98    4.55
  -1   1  -9   57.89    5.03
  -1   1  -9   60.09    5.24
   1  -1  -9   72.89    5.03
  -1   1  -9   76.89    5.27
  -1   1 -10   16.50    2.33
   1  -1 -10   10.59    2.06
   1  -1 -10   14.27    2.15
  -1   1 -10   12.59    2.38
   1  -1 -10   14.75    4.69
   1  -1 -10   13.74    3.25
   1  -1 -11   20.86    5.50
   1  -1 -11   18.47    2.59
   1  -1 -11   19.37    2.68
  -1   1 -11   21.11    2.73
  -1   1 -11   14.10    2.48
  -1   1 -12   65.24    5.48
   1  -1 -12   57.16    5.54
  -1   1 -12   69.65    5.36
  -1   1 -13  113.02    8.24
  -1   1 -14   33.73    3.43
  -1   1 -15   48.11    3.98
  -1   1 -16    7.78    1.23
   1  -1 -16    6.78    1.17
   1   2 -16    4.67    0.95
  -1  -2 -15   13.98    1.90
   1   2 -15   15.51    1.95
   1   2 -14   14.89    2.12
   1   2 -14   10.26    1.85
  -1  -2 -14    8.95    2.07
  -1  -2 -14    9.57    1.84
  -1  -2 -13   13.20    2.25
   1   2 -13   15.32    2.36
  -1  -2 -13   10.69    2.35
  -1  -2 -12   43.06    4.09
   1   2 -12   41.63    3.96
  -1  -2 -12   39.30    4.21
   1   2 -12   43.37    4.16
   1   2 -11   20.86    2.54
  -1  -2 -11   16.84    2.79
  -1  -2 -11   20.49    2.69
  -1  -2 -11   16.46    2.71
  -1  -2 -10   60.12    5.30
   1   2 -10   73.05    8.96
   1   2 -10   46.98    4.79
  -1  -2 -10   65.34    5.32
   1   2 -10   65.68    4.97
   1   2  -9  123.61    7.67
  -1  -2  -9  103.41    7.90
  -1  -2  -9   99.86    7.67
   1   2  -9   95.29    7.58
   1   2  -8   18.83    3.91
   1   2  -8   17.83    2.43
   1   2  -8   16.27    3.90
  -1  -2  -8   16.86    2.52
   1   2  -8   20.89    2.24
   1   2  -7    1.69    2.24
   1   2  -7    1.89    1.74
  -1  -2  -7    2.19    1.18
   1   2  -7    2.68    2.50
   1   2  -6   19.34    3.16
   1   2  -6   22.38    3.78
   1   2  -6   21.34    4.13
  -1  -2  -6   13.03    1.98
   1   2  -5    5.09    2.08
   1   2  -5    0.81    2.84
   1   2  -5    6.65    2.36
   1   2  -5    4.76    1.80
   1   2  -4  728.41   44.90
   1   2  -4  778.22   46.01
   1   2  -4  785.11   46.06
  -1   2   4  742.18   44.80
   1   2  -4  807.24   47.39
   1   2  -3  633.63   39.10
  -1   2   3  669.61   39.19
   1   2  -2  665.00   39.44
   1   2  -1  750.64   44.94
  -1   2   0   85.20    5.99
  -1   2   0   75.55    7.23
  -1   2  -1  758.91   49.72
  -1   2  -1  815.76   49.90
  -1   2  -2  637.11   42.59
   1  -2  -2  699.03   42.06
  -1   2  -2  674.28   41.90
  -1   2  -3  587.52   33.97
   1  -2  -3  592.61   34.16
  -1   2  -3  517.43   33.44
   1  -2  -4  887.43   46.68
  -1   2  -4  817.32   45.55
   1  -2  -5    3.79    2.41
   1  -2  -6   21.22    3.67
   1  -2  -7    5.18    2.57
   1  -2  -8   28.50    3.93
   1  -2  -8   17.90    3.68
  -1   2  -8   16.49    2.25
   1  -2  -8   25.23    4.59
   1  -2  -9  120.05   10.37
   1  -2  -9  143.10   12.49
  -1   2  -9  136.23    8.63
  -1   2  -9  118.26    8.71
   1  -2  -9  120.63    8.14
   1  -2 -10   70.62    5.55
  -1   2 -10   78.75    5.97
   1  -2 -10   58.76    5.56
   1  -2 -11   20.48    2.65
  -1   2 -11   20.71    2.78
  -1   2 -11   18.70    2.69
   1  -2 -11   15.72    2.69
  -1   2 -12   43.11    4.17
   1  -2 -12   41.68    4.32
  -1   2 -12   47.41    4.29
   1  -2 -12   45.25    4.64
  -1   2 -13   14.66    2.17
  -1   2 -13   11.60    2.13
   1  -2 -13   13.69    2.70
   1  -2 -14   12.31    2.02
  -1   2 -14    9.89    1.82
   1  -2 -14   14.53    3.04
   1  -2 -15   14.66    1.87
  -1   2 -15   12.78    1.75
   1  -2 -16    3.32    0.85
  -1   2 -16    3.97    0.89
   1   3 -16    3.44    0.73
  -1  -3 -15    0.43    0.92
   1   3 -15    0.35    0.81
  -1  -3 -14   13.39    2.02
  -1  -3 -14   14.74    2.47
   1   3 -14   14.57    2.09
   1   3 -14   12.36    1.75
   1   3 -13   25.52    2.74
  -1  -3 -13   22.68    2.87
  -1  -3 -13   30.12    3.59
   1   3 -13   27.00    3.06
  -1  -3 -12    5.14    2.02
   1   3 -12    4.47    1.66
  -1  -3 -12    5.51    1.76
  -1  -3 -11  183.65   12.67
  -1  -3 -11  197.44   12.31
   1   3 -11  157.98   11.59
  -1  -3 -11  202.85   12.63
  -1  -3 -10   77.76    6.12
   1   3 -10   70.68    8.74
  -1  -3 -10   87.94    6.19
  -1  -3 -10   72.04    6.35
   1   3 -10   65.60    5.40
  -1  -3  -9   29.99    3.30
   1   3  -9   35.33    5.55
   1   3  -9   29.70    2.90
  -1  -3  -9   29.44    3.53
   1   3  -8   67.10    5.20
  -1  -3  -8   75.40    6.00
   1   3  -7   21.14    3.92
   1   3  -7   23.22    3.72
   1   3  -6   93.63    9.49
   1   3  -6   78.77    7.76
   1   3  -5  148.05   11.34
  -1   3   5  185.63   12.10
   1   3  -5  147.33   11.84
   1   3  -5  169.43   14.07
   1   3  -4  135.14   11.97
   1   3  -4  131.24    9.93
   1   3  -4  129.11   10.34
   1   3  -4  126.24   10.15
   1   3  -3  328.15   20.37
   1   3  -3  304.81   20.28
   1   3  -3  327.04   20.87
  -1   3   2  244.92   16.51
   1   3  -2  237.40   15.21
  -1   3   1  345.75   30.54
  -1   3   1  549.19   28.99
  -1   3   0 1205.86   78.08
  -1   3   0 1345.61   80.85
  -1   3  -1  413.05   27.86
  -1   3  -1  464.12   26.06
  -1   3  -1  396.05   25.45
   1  -3  -2  305.16   19.04
  -1   3  -2  280.39   19.07
  -1   3  -2  339.91   19.78
   1  -3  -3  325.80   19.44
  -1   3  -3  302.69   19.45
  -1   3  -3  282.76   18.94
   1  -3  -3  281.28   19.38
  -1   3  -4  107.02    8.93
   1  -3  -4  157.12   10.30
   1  -3  -5  169.07   12.27
  -1   3  -5  151.08   11.11
   1  -3  -6   85.45    8.01
   1  -3  -7   21.75    4.18
   1  -3  -8   86.16    9.20
  -1   3  -8   89.12    6.99
   1  -3  -8   93.76    6.67
   1  -3  -8   89.12    9.53
  -1   3  -9   37.42    3.81
   1  -3  -9   35.83    3.39
   1  -3  -9   29.96    5.18
   1  -3  -9   39.34    6.29
   1  -3  -9   48.19    5.37
   1  -3  -9   29.15    3.49
  -1   3 -10   78.08    6.42
   1  -3 -10   76.24    6.46
   1  -3 -10   77.29    6.07
  -1   3 -11  186.38   12.18
  -1   3 -11  170.90   11.75
   1  -3 -11  172.26   11.95
   1  -3 -11  184.69   12.51
  -1   3 -12    2.95    1.40
   1  -3 -12    4.86    2.13
  -1   3 -12    5.46    1.80
  -1   3 -13   26.29    3.00
  -1   3 -13   24.79    2.76
   1  -3 -13   32.80    3.92
   1  -3 -13   28.69    3.15
   1  -3 -14   13.68    2.03
  -1   3 -14   11.69    1.73
   1  -3 -15   -0.05    0.86
  -1   3 -15    0.04    0.72
   1   4 -15    3.45    0.83
   1   4 -15    7.26    1.30
  -1  -4 -14    0.89    1.61
   1   4 -14    0.26    0.76
   1   4 -14    0.24    1.01
   1   4 -13   11.56    1.95
  -1  -4 -13   13.56    2.72
   1   4 -13   10.19    1.56
  -1  -4 -13   14.12    2.10
   1   4 -12    3.67    1.48
  -1  -4 -12    3.89    1.61
  -1  -4 -12    3.65    2.34
   1   4 -11  108.55    9.21
  -1  -4 -11  171.87   11.28
  -1  -4 -11  181.06   10.60
   1   4 -11  129.95    9.69
  -1  -4 -11  191.60   10.56
  -1  -4 -10  374.11   19.64
  -1  -4 -10  379.65   19.61
   1   4  -9   12.93    3.54
  -1  -4  -9   16.32    2.32
   1   4  -9    8.33    1.44
  -1  -4  -9   12.04    2.83
  -1  -4  -9   12.77    2.30
  -1  -4  -8  205.34   12.25
  -1  -4  -8  177.96   11.12
   1   4  -8  199.57   14.47
  -1  -4  -7    8.07    2.33
   1   4  -7    6.11    2.58
  -1   4   6   94.76    8.32
  -1   4   6  105.91    9.32
   1   4  -6   76.62    7.76
   1   4  -6   80.64    7.61
   1   4  -5  199.34   14.47
   1   4  -5  184.54   14.19
  -1   4   5  218.68   15.79
  -1   4   5  234.87   15.85
   1   4  -5  200.35   15.08
   1   4  -4 1136.35   65.55
  -1   4   4 1088.55   65.80
   1   4  -4 1153.14   65.25
   1   4  -4 1026.53   64.32
   1   4  -3   62.94    5.51
  -1   4   3   72.55    7.19
   1   4  -3   67.64    6.50
   1   4  -2   72.26    6.52
  -1   4   2   78.85    7.79
   1   4  -2   70.63    5.45
  -1   4   1    0.65    0.92
   1   4  -1    0.32    0.75
  -1   4   1   -0.62    2.93
   1   4  -1   -0.11    0.83
  -1   4   0  197.42   12.56
  -1   4   0  180.57   12.12
  -1   4   0  193.47   15.40
   1  -4  -1    1.23    1.12
  -1   4  -1    1.61    3.27
  -1   4  -1    1.35    1.43
  -1   4  -1    0.82    1.41
   1  -4  -2   88.34    6.33
  -1   4  -2   76.85    6.43
  -1   4  -2   78.48    6.52
   1  -4  -2   63.33    5.99
  -1   4  -3   62.92    5.97
  -1   4  -3   54.23    5.68
  -1   4  -4  971.52   61.89
  -1   4  -4  944.23   61.74
   1  -4  -5  236.04   14.54
  -1   4  -5  156.05   12.63
   1  -4  -6  106.39    9.22
  -1   4  -6   85.80    7.67
   1  -4  -7   13.14    3.70
   1  -4  -7   11.75    3.39
   1  -4  -8  306.48   18.01
   1  -4  -8  271.95   19.80
  -1   4  -9   13.97    2.45
   1  -4  -9    8.90    3.89
  -1   4  -9   12.16    1.98
   1  -4  -9   10.13    3.70
   1  -4  -9   14.40    2.12
   1  -4  -9   15.99    3.72
   1  -4 -10  335.24   21.24
  -1   4 -10  334.74   20.90
  -1   4 -10  292.01   20.16
   1  -4 -10  374.77   20.72
   1  -4 -11  183.82   11.96
  -1   4 -11  151.60   10.54
  -1   4 -11  160.89   11.07
   1  -4 -11  156.15   11.01
   1  -4 -12    4.38    2.21
  -1   4 -12    3.92    1.22
  -1   4 -12    5.10    1.74
  -1   4 -13   11.38    1.73
   1  -4 -13   18.33    2.94
  -1   4 -13   13.54    2.15
   1  -4 -13   15.41    2.23
  -1   4 -14   -0.21    0.73
   1  -4 -14    1.06    1.93
  -1   4 -14    0.12    1.18
   1  -4 -15    5.35    1.68
  -1   4 -15    3.88    0.79
   1   5 -15    0.56    0.83
  -1  -5 -14    5.45    1.80
   1   5 -14    5.52    1.25
   1   5 -14    3.67    0.82
   1   5 -13    5.29    1.06
  -1  -5 -13    8.53    2.42
   1   5 -13    6.75    1.45
   1   5 -12   14.50    1.78
  -1  -5 -12   22.51    2.68
  -1  -5 -12   22.05    3.56
  -1  -5 -11   18.54    2.71
  -1  -5 -11   24.16    3.86
  -1  -5 -11   19.46    2.69
  -1  -5 -10  119.37    7.49
   1   5 -10   83.84    6.81
  -1  -5 -10   96.06    7.14
  -1  -5 -10  113.35    8.68
   1   5 -10   82.10    6.28
  -1  -5  -9  120.19    8.26
  -1  -5  -9  127.96    9.62
  -1  -5  -9  136.51    8.39
  -1  -5  -8  145.79   10.41
  -1  -5  -8  123.39    8.66
   1   5  -8  110.83   10.96
   1   5  -7  106.57   10.07
   1   5  -7  106.46   10.35
  -1  -5  -7  122.78    9.39
  -1   5   6   98.94    9.24
   1   5  -6   81.73    8.48
   1   5  -6   85.91    8.24
   1   5  -6   87.64    8.21
   1   5  -5  363.16   25.14
  -1   5   5  416.00   26.66
   1   5  -5  384.71   25.63
   1   5  -5  351.74   24.44
  -1   5   5  399.27   26.51
   1   5  -4  457.62   30.36
   1   5  -4  482.93   30.73
   1   5  -4  452.32   29.11
  -1   5   4  517.53   31.85
  -1   5   3  331.28   20.69
   1   5  -3  311.13   19.11
   1   5  -2  486.36   25.01
  -1   5   2  542.46   27.70
  -1   5   1  640.16   37.64
  -1   5   1  544.71   32.61
  -1   5   0   40.90    3.96
  -1   5   0   47.58    7.04
  -1   5   0   55.81    4.71
  -1   5  -1  568.46   34.31
  -1   5  -2  450.09   28.60
  -1   5  -2  484.17   28.30
   1  -5  -2  441.67   26.76
  -1   5  -3  289.45   19.04
   1  -5  -3  281.10   18.08
  -1   5  -3  286.89   19.26
  -1   5  -4  397.38   27.39
  -1   5  -4  402.94   27.61
  -1   5  -5  291.96   22.56
   1  -5  -5  431.12   24.08
  -1   5  -6   85.68    8.04
   1  -5  -6   99.24    9.26
   1  -5  -7  148.08   12.80
   1  -5  -7  162.86   11.54
   1  -5  -8  151.91   13.74
  -1   5  -8  124.93    9.53
   1  -5  -8  126.53    8.97
   1  -5  -9  127.98    8.95
  -1   5  -9  116.86    8.56
   1  -5 -10  122.83    8.94
  -1   5 -10   99.05    7.52
   1  -5 -10  128.97   10.10
  -1   5 -11   16.38    2.47
  -1   5 -11   10.89    1.78
   1  -5 -12   25.31    2.80
  -1   5 -12   20.05    2.55
  -1   5 -12   13.55    1.84
   1  -5 -12   21.19    3.14
  -1   5 -13    7.97    1.61
   1  -5 -13    8.20    2.11
  -1   5 -13    4.41    1.02
  -1   5 -14    3.89    0.80
  -1   5 -14    5.31    1.36
   1  -5 -15    1.21    1.20
   1   6 -15    8.38    1.18
  -1  -6 -13   44.08    4.49
  -1  -6 -12    9.91    2.81
   1   6 -12    7.47    1.56
  -1  -6 -11   55.85    5.52
   1   6 -11   29.78    3.22
  -1  -6 -10   61.52    4.58
  -1  -6 -10   54.88    6.06
   1   6  -9  368.91   24.70
  -1  -6  -9  514.60   27.53
  -1  -6  -8  219.04   13.63
   1   6  -8  141.74   10.78
   1   6  -7   86.95    9.31
  -1  -6  -7  112.72    9.08
   1   6  -7   86.82    9.08
   1   6  -6   90.71    9.33
  -1   6   6   99.26   10.20
   1   6  -6  114.17   10.06
  -1   6   5  140.64   12.80
   1   6  -5  137.04   12.16
  -1   6   5  175.70   13.91
   1   6  -5  158.15   12.83
  -1   6   4   56.03    7.23
   1   6  -4   48.37    5.95
   1   6  -4   64.06    7.00
  -1   6   3 1745.38   98.64
   1   6  -3 1564.28   96.22
   1   6  -2  167.18   12.81
  -1   6   2  170.32   14.67
  -1   6   1   45.16    6.70
  -1   6   1   54.60    4.53
   1   6  -1   42.40    4.67
  -1   6   0    0.45    0.95
  -1   6   0    2.05    1.52
  -1   6  -1   35.12    3.78
  -1   6  -2  147.54   11.94
  -1   6  -2  157.62   11.36
  -1   6  -3 1540.63   91.14
  -1   6  -3 1560.66   91.77
  -1   6  -4   46.41    5.44
  -1   6  -4   52.15    5.89
  -1   6  -5  129.65   11.31
  -1   6  -5  137.11   11.43
  -1   6  -6   91.75    9.33
  -1   6  -6   94.82    7.51
   1  -6  -6  108.19    8.38
  -1   6  -7   96.23    7.55
   1  -6  -7  107.31    9.23
   1  -6  -8  233.46   15.49
  -1   6  -8  181.88   13.25
  -1   6  -9  441.18   28.87
   1  -6  -9  537.37   31.04
   1  -6 -10   61.38    5.88
  -1   6 -10   50.82    5.11
   1  -6 -10   56.75    6.53
   1  -6 -11   43.66    4.66
   1  -6 -12   12.58    2.48
  -1   6 -13   28.60    2.77
  -1   6 -14   25.42    2.41
   1  -6 -15    7.25    1.31
  -1   6 -15   10.58    1.24
   1   7 -14   15.56    1.66
   1   7 -13    1.92    0.93
  -1  -7 -13    2.48    1.61
  -1  -7 -12   35.39    3.97
   1   7 -12   22.54    2.45
   1   7 -11   43.22    3.78
  -1  -7 -10   98.43    7.80
   1   7 -10   61.13    5.36
  -1  -7  -9  220.95   14.44
   1   7  -9  165.55   11.92
   1   7  -8   15.14    2.51
  -1  -7  -8   24.53    4.60
   1   7  -7  164.80   11.65
   1   7  -7  180.27   14.86
   1   7  -7  137.82   13.38
   1   7  -6   18.71    3.87
  -1   7   6   16.06    4.26
   1   7  -6   24.14    4.66
   1   7  -6   23.48    3.05
   1   7  -5  222.60   13.54
   1   7  -5  180.28   15.27
  -1  -7  -5  217.68   14.70
   1   7  -5  227.01   16.95
   1   7  -4   62.18    6.89
   1   7  -4   66.30    7.74
  -1  -7  -4   71.14    6.35
   1   7  -3  141.38   11.54
   1   7  -2    7.85    2.48
   1   7  -1   68.94    7.00
  -1   7   0    8.42    1.63
   1   7   0   11.73    2.91
  -1   7  -1   54.32    5.04
  -1   7  -2    7.42    2.66
  -1   7  -2    7.30    2.12
  -1   7  -3  138.60   11.38
  -1   7  -3  156.05   12.50
  -1   7  -4   76.96    7.79
   1  -7  -4   66.48    6.22
  -1   7  -5  182.40   11.27
   1  -7  -5  194.39   12.67
  -1   7  -5  163.20   14.16
  -1   7  -5  190.61   14.46
   1  -7  -6   27.91    5.24
  -1   7  -6   15.76    3.90
  -1   7  -6   18.88    2.77
   1  -7  -6   16.44    3.90
   1  -7  -7  192.15   14.70
  -1   7  -7  185.99   13.48
   1  -7  -8   21.79    4.25
  -1   7  -8   17.83    2.97
   1  -7  -9  216.97   14.89
  -1   7  -9  185.24   13.15
   1  -7 -10   85.21    7.75
   1  -7 -10   89.84    7.11
  -1   7 -10   80.46    6.55
  -1   7 -11   44.40    4.03
  -1   7 -12   24.30    2.62
   1  -7 -14   21.66    2.32
  -1   7 -14   16.91    1.80
   1   8 -14    0.38    0.64
   1   8 -13   18.54    1.88
   1   8 -12    5.75    1.21
  -1  -8 -12    7.28    2.09
   1   8 -11   40.19    3.50
  -1  -8 -10    0.14    2.36
   1   8 -10   -0.15    1.11
   1   8  -9   22.80    2.94
  -1  -8  -9   29.30    4.56
   1   8  -8  120.87    9.18
  -1  -8  -8  146.59   11.31
   1   8  -7   43.13    4.39
  -1  -8  -7   51.98    5.95
   1   8  -7   32.78    5.18
   1   8  -7   51.64    7.06
   1   8  -6    8.13    2.64
   1   8  -6    5.86    2.91
   1   8  -6    7.11    1.99
  -1  -8  -5   16.35    3.61
   1   8  -5   10.78    2.91
  -1   8   5   13.08    3.96
   1   8  -5   18.18    2.55
   1   8  -5   17.55    4.24
   1   8  -4   79.60    8.05
  -1  -8  -4   85.70    7.45
  -1  -8  -3   90.17    7.53
   1   8  -3  103.55    9.14
  -1  -8  -2   57.71    5.51
   1   8  -2   90.61    7.77
   1   8  -1   25.04    4.09
  -1  -8  -1   15.19    2.55
  -1  -8   0  110.52    7.86
   1  -8   0  105.82    7.85
   1  -8  -1   13.07    2.47
   1   8   1   32.19    4.49
  -1   8  -2   98.89    8.65
   1  -8  -2   57.52    5.52
  -1   8  -3  112.23    9.69
   1  -8  -3   89.30    9.88
  -1   8  -3  106.26   11.60
   1  -8  -4   80.20    5.41
   1  -8  -4   79.82    7.28
  -1   8  -4   92.04    6.59
  -1   8  -4   87.49    8.81
   1  -8  -5   16.85    3.53
   1  -8  -5   17.78    2.99
  -1   8  -5   20.33    2.76
  -1   8  -5   10.98    3.60
  -1   8  -5   16.61    4.00
  -1   8  -6    8.94    2.25
   1  -8  -6    8.94    4.29
  -1   8  -6    5.90    2.82
  -1   8  -7   43.79    4.61
   1  -8  -7   41.67    5.45
   1  -8  -8  128.67   10.68
  -1   8  -8  127.54    9.52
   1  -8  -9   25.99    4.08
  -1   8  -9   22.32    3.06
   1  -8 -10   -0.40    2.24
  -1   8 -10    0.41    1.50
  -1   8 -11   44.86    3.91
  -1   8 -12    5.20    1.25
  -1   8 -13   17.94    1.84
   1  -8 -14    0.54    0.78
   1   9 -13    3.42    0.91
   1   9 -12    3.40    1.10
  -1  -9 -12    5.03    1.54
  -1  -9 -11   74.24    5.78
   1   9 -11   55.37    4.61
  -1  -9 -10   11.49    2.79
   1   9 -10   10.10    1.87
   1   9  -9   22.52    2.88
  -1  -9  -9   25.15    4.04
  -1  -9  -8    8.85    3.20
   1   9  -8    8.12    2.15
  -1  -9  -7    1.33    2.77
   1   9  -7    1.59    1.57
   1   9  -7    1.77    2.32
   1   9  -6  141.81   12.75
   1   9  -6  150.27    9.54
   1   9  -5   47.85    6.22
  -1   9   5   61.33    8.51
   1   9  -5   55.56    7.27
   1   9  -5   68.97    5.35
  -1  -9  -5   70.58    6.77
   1   9  -4   92.98    8.99
  -1   9   4   80.93   10.31
  -1  -9  -3   34.97    4.34
   1   9  -3   25.32    4.34
   1   9  -3   33.69    5.07
   1   9  -2  174.92   12.64
  -1  -9  -2  125.42   10.08
   1  -9   1   26.18    3.23
   1   9  -1   31.55    4.79
  -1  -9  -1   20.93    3.28
  -1  -9   0   30.74    3.42
   1  -9   0   16.05    2.85
   1  -9  -1   20.17    3.81
  -1   9  -1   37.99    5.60
   1  -9  -2  133.56   10.56
  -1   9  -2  171.73   13.24
  -1   9  -3   34.78    7.39
   1  -9  -3   32.94    6.86
  -1   9  -4  103.35   10.14
  -1   9  -4  102.72   11.60
   1  -9  -4   91.01    7.08
   1  -9  -4  118.72    9.33
   1  -9  -5   52.63    5.73
  -1   9  -5   71.72    5.79
   1  -9  -5   66.82    6.70
  -1   9  -5   58.29    7.49
  -1   9  -5   56.33    8.10
  -1   9  -6  152.06   11.00
  -1   9  -6  123.18   13.41
   1  -9  -7    1.26    2.47
  -1   9  -7    1.11    2.00
  -1   9  -8   10.55    2.52
   1  -9  -8    9.95    3.25
  -1   9  -9   21.84    3.07
   1  -9  -9   23.94    3.85
  -1   9 -10   10.41    2.08
   1  -9 -10   11.16    2.78
  -1   9 -11   54.78    4.35
  -1   9 -12    4.33    1.11
  -1   9 -13    3.63    0.84
   1  10 -12   28.53    2.52
  -1 -10 -11   51.60    4.61
   1  10 -11   58.58    4.35
   1  10 -10   14.13    2.13
  -1 -10 -10   13.89    2.59
   1  10  -9   50.49    4.46
  -1 -10  -9   41.47    4.86
  -1 -10  -8   65.38    6.81
   1  10  -8   77.38    6.17
   1  10  -7   51.40    4.74
  -1 -10  -7   42.68    5.57
   1  10  -6    0.37    1.57
   1  10  -6    1.88    2.20
   1  10  -5   30.11    4.90
  -1  10   5   50.21    8.24
  -1 -10  -5   46.50    5.80
  -1  10   4   43.79    7.64
  -1 -10  -4   56.81    6.10
   1  10  -4   48.04    5.98
  -1 -10  -3   36.47    4.87
   1  10  -3   25.68    4.56
  -1  10   3   24.32    5.70
   1  10  -3   27.29    4.47
   1  10  -2  135.27   11.71
   1 -10   2  114.62    9.28
  -1 -10  -1  263.89   17.03
   1 -10   1  220.08   16.37
   1 -10   0   21.20    4.20
  -1  10   0   34.91    5.60
  -1 -10   0   36.54    4.55
  -1 -10   1  278.95   18.06
   1 -10  -1  265.35   18.76
  -1  10  -2  141.97   17.65
  -1 -10   2  199.06   16.55
   1 -10  -2  164.65   17.07
  -1  10  -3   26.61    6.04
   1 -10  -3   38.86    6.53
  -1  10  -3   30.07    7.64
   1 -10  -4   50.49    4.79
  -1  10  -4   39.90    7.22
  -1  10  -4   45.50    6.24
  -1  10  -5   38.81    6.76
  -1  10  -5   34.83    5.59
  -1  10  -5   53.82    4.93
   1 -10  -5   48.24    5.34
   1 -10  -5   50.71    6.04
   1 -10  -6    3.73    3.81
  -1  10  -6    2.51    2.04
   1 -10  -7   40.41    5.34
  -1  10  -7   47.15    4.77
  -1  10  -8   78.01    6.37
   1 -10  -8   67.08    6.89
   1 -10  -9   44.92    4.99
  -1  10  -9   46.82    4.43
   1 -10 -10   13.39    2.62
  -1  10 -10   10.24    1.97
  -1  10 -11   44.83    3.60
  -1  10 -12   21.41    1.96
   1 -11  11  121.78    7.58
  -1 -11 -10    6.52    1.73
   1  11 -10   11.75    1.92
   1  11  -9   28.21    3.09
  -1 -11  -9   17.92    2.95
  -1 -11  -8   51.73    5.77
   1  11  -8   75.36    5.74
  -1 -11  -7    4.46    2.66
  -1 -11  -6   90.25    8.23
  -1 -11  -5   25.87    4.65
   1 -11   4  131.89    8.44
  -1 -11  -4  117.81    9.79
  -1  11   4   95.26   12.58
   1  11  -4   73.60    8.97
  -1  11   3   39.09    8.15
  -1 -11  -3   57.36    6.62
   1  11  -3   37.84    5.88
  -1 -11  -2  177.70   12.61
   1 -11   2  165.15   11.42
  -1  11   2  149.34   16.06
  -1 -11  -1   77.72    7.24
  -1  11   1   55.67    9.86
   1  11  -1   60.42    7.55
   1 -11   1   74.16    7.11
  -1  11   0   -0.28    2.06
  -1 -11   0   -1.80    3.24
   1 -11   0   -1.77    3.68
  -1  11   0   -0.50    3.89
   1 -11  -1   82.73   11.34
  -1 -11   1   84.57   11.16
  -1  11  -1   68.27   11.60
  -1  11  -1   64.83   13.56
  -1  11  -2  138.47   16.57
  -1 -11   2  221.44   13.10
   1 -11  -2  187.87   13.86
   1 -11  -2  174.05   10.34
  -1  11  -2  129.16   13.30
  -1  11  -3   27.40    5.33
   1 -11  -3   46.23    4.67
  -1  11  -3   35.15    7.55
  -1  11  -4   78.27   11.64
  -1  11  -4   75.12   10.05
   1 -11  -5   39.54    5.82
   1 -11  -5   40.61    6.51
  -1  11  -6   96.96    7.73
   1 -11  -6   92.34    8.89
   1 -11  -7    4.66    2.86
  -1  11  -7    7.08    2.18
   1 -11  -8   53.24    5.77
  -1  11  -8   60.98    5.20
  -1  11  -9   24.19    2.83
   1 -11  -9   20.12    3.21
   1 -11 -10    7.77    2.06
  -1  11 -10   11.98    1.82
  -1 -11  11  220.24   13.46
   1 -12  10   46.82    3.48
  -1 -12  -9   12.45    2.89
   1 -12   9  140.24    4.96
  -1 -12  -8    5.79    2.65
   1 -12   8  182.85    6.02
   1 -12   7  205.57    7.12
  -1 -12  -7   14.21    4.00
   1 -12   6  182.21    7.73
  -1 -12  -6   29.38    5.78
   1 -12   5  114.27    8.46
  -1 -12  -4    4.09    3.82
   1 -12   4  102.79    6.23
   1 -12   3   47.01    4.99
  -1 -12  -3    9.15    3.96
  -1 -12  -2    7.28    3.80
   1 -12   2    6.69    3.68
  -1 -12  -1  173.89   12.83
   1 -12   1  138.52   11.63
   1 -12   0    6.95    3.60
  -1 -12   0    2.05    3.32
  -1 -12   1  129.56   11.58
   1 -12  -1  181.93   12.98
  -1 -12   2   15.38    4.45
   1 -12  -2    5.79    3.97
   1 -12  -3   16.26    4.85
  -1 -12   3   64.21    6.02
   1 -12  -4    2.78    3.69
   1 -12  -5    5.03    3.85
   1 -12  -6   34.12    4.96
   1 -12  -7   13.44    3.42
  -1 -12   8  273.76    7.94
   1 -12  -8    6.82    2.89
  -1 -12   9  193.07    6.13
   1 -12  -9   10.61    2.77
   1 -12 -10   11.40    2.38
  -1 -12  10   89.21    3.92
  -1 -13  -9   26.02    2.44
  -1 -13  -8   -0.63    1.40
   1 -13   8    5.13    2.01
   1 -13   7   30.71    3.57
  -1 -13  -7   17.46    3.02
   1 -13   6   22.14    3.40
  -1 -13  -6    5.98    2.72
   1 -13   5   20.33    3.61
  -1 -13  -5   11.45    3.32
   1 -13   4   13.48    3.56
  -1 -13  -3   22.49    4.63
   1 -13   3   13.03    3.71
  -1 -13  -2   25.06    4.97
   1 -13   2   20.82    4.33
   1 -13   1    4.63    3.12
  -1 -13  -1    2.07    3.71
  -1 -13   0    2.60    3.64
   1 -13   0    5.70    3.52
   1 -13  -1    2.74    3.55
  -1 -13   1    2.41    3.30
  -1 -13   2   13.77    4.70
   1 -13  -2   30.56    5.14
   1 -13  -3   24.08    4.72
  -1 -13   3    9.58    4.25
  -1 -13   4   12.38    4.12
  -1 -13   5   26.60    4.47
   1 -13  -5   13.17    3.77
  -1 -13   6   30.07    4.16
   1 -13  -6    6.19    3.00
   1 -13  -7   16.23    3.28
  -1 -13   7   44.85    4.43
   1 -13  -8    1.51    1.58
  -1 -13   8    9.73    2.66
  -1 -13   9   10.82    2.13
   1 -13  -9   16.09    1.94
  -1 -14  -7   49.38    4.51
   1 -14   7   57.37    4.67
   1 -14   6   24.39    3.08
  -1 -14  -6   21.76    3.04
  -1 -14  -5    7.54    2.71
   1 -14   5    8.14    2.47
   1 -14   4   38.17    4.45
  -1 -14  -4   40.39    5.01
   1 -14   3    7.32    2.89
  -1 -14  -2   53.28    6.41
   1 -14   2   46.81    5.41
   1 -14   1   59.32    6.39
  -1 -14  -1   70.48    7.35
   1 -14   0   11.02    3.53
  -1 -14   0   11.45    4.05
  -1 -14   1   68.73    7.39
   1 -14  -1   72.80    7.22
  -1 -14   2   50.40    5.98
   1 -14  -2   44.90    5.78
  -1 -14   3    7.61    3.40
  -1 -14   4   41.84    5.02
   1 -14  -4   35.53    4.68
  -1 -14   5    8.57    1.86
  -1 -14   5    9.29    2.94
   1 -14  -5    9.36    2.81
  -1 -14   6   30.51    3.67
   1 -14  -6   21.29    3.02
  -1 -14   7   65.02    4.58
   1 -14  -7   38.87    3.68
   1 -15   4   43.05    4.10
  -1 -15  -4   47.35    4.21
   1 -15   3    3.61    2.19
  -1 -15  -3    4.23    2.33
  -1 -15  -2   17.21    3.24
   1 -15   2    8.29    2.60
   1 -15   1   20.39    3.30
   1 -15   0   -0.72    2.33
  -1 -15   0   -1.05    2.91
  -1 -15   1   32.60    4.62
  -1 -15   2   14.97    3.55
   1 -15  -2   10.47    2.44
  -1 -15   3    3.14    2.53
  -1 -15   3    6.68    1.67
   1 -15  -3    2.42    1.80
  -1 -15   4   50.99    4.66
   1 -15  -4   37.60    3.62
  -2   0   0 5382.46  306.47
  -2   0  -1    2.26    1.79
  -2   0  -2  758.77   44.61
  -2   0  -3    5.18    1.38
   2   0  -3    4.63    1.69
   2   0  -4   15.24    3.72
   2   0  -4   13.56    2.32
   2   0  -5   37.45    4.22
   2   0  -5   50.12    7.16
   2   0  -5   41.60    5.60
   2   0  -6  839.15   51.59
   2   0  -6  893.79   54.84
   2   0  -6  831.08   53.38
   2   0  -6  910.46   53.81
   2   0  -7  102.33   10.58
   2   0  -7  120.64   10.94
   2   0  -8  282.42   14.74
   2   0  -8  221.66   16.20
   2   0  -8  210.37   12.11
   2   0  -8  185.53   15.18
   2   0  -8  138.73   11.55
   2   0  -9   92.89    9.79
   2   0  -9   69.57    8.16
   2   0  -9   57.92    5.51
  -2   0  -9   80.79    6.02
  -2   0  -9   88.26    5.93
   2   0  -9  113.90    8.37
  -2   0  -9   56.67    5.35
   2   0  -9   94.24    6.18
   2   0 -10   83.83    9.67
  -2   0 -10   43.24    4.49
  -2   0 -10   64.49    5.20
   2   0 -10   74.03    5.42
  -2   0 -10   64.21    4.88
   2   0 -10   50.37    7.02
   2   0 -10   91.19    7.73
   2   0 -10   49.74    4.87
  -2   0 -11    1.72    1.42
   2   0 -11    2.75    3.13
   2   0 -11    3.00    1.72
   2   0 -11    4.54    3.44
  -2   0 -11    1.03    1.24
   2   0 -11    2.61    1.54
  -2   0 -11    1.99    1.23
   2   0 -12   10.48    3.72
  -2   0 -12    7.43    1.91
   2   0 -12   10.28    4.42
   2   0 -12    8.47    2.06
  -2   0 -12    4.16    1.48
   2   0 -13   30.30    3.45
  -2   0 -13   26.55    3.28
  -2   0 -14    0.30    1.26
  -2   0 -15   81.25    6.12
   2   0 -15   92.60    6.28
   2   0 -16    9.64    1.30
   2   1 -16   12.07    1.43
   2   1 -15    6.28    1.47
   2   1 -13   42.21    4.13
   2   1 -13   40.60    4.04
   2   1 -12   95.61    6.52
   2   1 -12   99.19   11.70
  -2  -1 -11    5.21    1.56
  -2  -1 -11    7.96    1.89
   2   1 -11    9.92    2.02
   2   1 -11    5.04    2.65
   2   1 -11   10.43    4.58
   2   1 -11    8.88    2.12
   2   1 -11   12.31    3.73
   2   1 -10    3.84    1.61
   2   1 -10    3.81    2.84
  -2  -1 -10    1.73    1.26
   2   1 -10    3.82    2.28
   2   1 -10    6.68    3.32
   2   1 -10    2.99    1.55
  -2  -1 -10    4.06    1.56
   2   1  -9   24.43    5.09
   2   1  -9   19.20    4.16
   2   1  -9   22.32    2.71
  -2  -1  -9   16.72    2.26
  -2  -1  -9   25.31    2.96
   2   1  -9   18.69    2.50
   2   1  -8   38.80    4.16
  -2  -1  -8   61.29    4.81
   2   1  -8   50.80    6.79
   2   1  -8   75.02    6.62
   2   1  -8   61.08    7.28
   2   1  -8   57.93    4.49
   2   1  -7  218.74   17.66
   2   1  -7  229.29   16.11
   2   1  -7  229.65   17.57
   2   1  -6  323.77   22.05
   2   1  -6  346.60   23.75
   2   1  -6  338.89   23.74
   2   1  -6  363.68   24.82
   2   1  -5    7.63    4.08
   2   1  -5    8.93    2.28
   2   1  -5   10.59    3.41
   2   1  -4  894.43   55.83
   2   1  -4  893.96   54.64
   2   1  -4  947.91   53.67
   2   1  -2  334.86   22.78
   2   1  -1  293.64   19.40
  -2  -1  -1  295.50   18.82
   2   1   0 7773.69  440.40
  -2  -1   0 7721.56  440.05
   2   1   1  257.35   15.89
  -2   1  -2  297.14   19.42
   2  -1  -3  471.89   25.74
  -2   1  -3  373.06   26.18
   2  -1  -4  994.67   58.16
   2  -1  -5   10.31    2.23
   2  -1  -6  365.58   26.37
   2  -1  -7  242.47   19.16
   2  -1  -8   59.97    4.79
   2  -1  -8   69.40    6.55
   2  -1  -9   23.41    4.95
  -2   1  -9   24.45    2.90
   2  -1  -9   29.86    3.09
   2  -1  -9   33.01    4.61
  -2   1  -9   23.05    2.88
  -2   1  -9   22.76    2.82
   2  -1 -10    3.18    1.65
  -2   1 -10    2.83    1.41
  -2   1 -10    1.82    1.32
   2  -1 -10    4.32    2.82
   2  -1 -10    4.97    3.32
   2  -1 -10    3.03    2.22
  -2   1 -10    2.88    1.47
  -2   1 -11    9.10    1.94
   2  -1 -11    9.37    4.10
  -2   1 -11   10.58    2.09
   2  -1 -11   13.70    3.78
  -2   1 -12   86.23    6.75
  -2   1 -12   91.51    7.23
   2  -1 -12  108.80   12.69
  -2   1 -13   37.36    3.93
   2  -1 -13   41.14    4.48
   2  -1 -13   50.72    5.85
  -2   1 -14    7.59    1.74
   2  -1 -15    5.80    1.42
  -2   1 -15    4.74    1.36
   2  -1 -16   12.02    1.37
   2   2 -16   37.88    2.84
   2   2 -15   17.73    2.04
  -2  -2 -15   16.21    1.99
   2   2 -14   91.44    6.32
  -2  -2 -14   72.38    5.91
  -2  -2 -13   15.59    2.36
   2   2 -13   17.94    2.42
   2   2 -13   17.04    2.48
  -2  -2 -13   13.05    2.19
   2   2 -12   59.38    4.75
  -2  -2 -12   56.20    4.91
  -2  -2 -12   48.07    4.56
   2   2 -11   24.95    2.75
  -2  -2 -11   16.72    2.52
   2   2 -11   31.20    6.09
  -2  -2 -11   24.26    2.98
   2   2 -10   43.62    4.43
   2   2 -10   43.07    6.44
  -2  -2 -10   56.80    4.74
   2   2 -10   61.36    7.92
  -2  -2 -10   35.57    3.88
   2   2 -10   77.11    7.25
   2   2 -10   53.62    4.33
  -2  -2  -9   45.49    4.13
   2   2  -9   29.51    5.34
   2   2  -9   58.08    6.18
  -2  -2  -9   44.99    4.03
   2   2  -9   33.24    3.68
   2   2  -9   36.34    3.45
  -2  -2  -9   26.83    3.19
   2   2  -9   46.28    6.30
   2   2  -8   40.66    4.17
   2   2  -8   46.57    6.23
   2   2  -8   54.09    5.95
   2   2  -8   41.24    6.33
  -2  -2  -8   55.55    4.72
   2   2  -8   46.77    3.99
   2   2  -7   48.12    7.10
   2   2  -7   53.35    6.44
   2   2  -7   54.51    5.88
   2   2  -6    9.49    3.23
   2   2  -6   14.79    3.11
   2   2  -6   20.63    4.86
   2   2  -6   15.07    3.42
   2   2  -5  420.45   22.71
   2   2  -5  430.05   22.61
   2   2  -5  509.51   26.25
   2   2  -5  466.15   22.53
   2   2  -5  432.05   20.84
   2   2  -4  497.06   32.49
   2   2  -4  499.07   31.20
   2   2  -4  591.59   33.04
   2   2  -3  439.51   27.94
  -2   2   3  393.80   25.78
  -2   2   2  421.84   30.66
  -2   2   2  519.14   28.82
   2   2  -2  478.05   31.83
  -2   2   1 2292.86  125.54
   2   2  -1 2032.16  127.43
  -2   2   1 2085.44  127.47
  -2  -2   0 1250.39   67.00
  -2   2   0 1222.92   67.76
   2   2   0 1094.39   67.72
  -2   2   0 1097.04   66.50
  -2   2   0 1108.65   68.22
  -2   2  -1 2173.04  124.15
  -2  -2   1 2110.96  121.68
  -2   2  -1 2119.08  122.50
  -2   2  -2  448.15   28.21
  -2   2  -2  444.92   28.74
  -2   2  -2  475.85   29.44
  -2   2  -3  371.16   25.76
  -2   2  -3  453.22   26.73
   2  -2  -4  628.26   39.09
   2  -2  -5  462.44   30.24
   2  -2  -6   14.15    3.84
   2  -2  -6   14.00    3.67
   2  -2  -7   63.81    7.45
   2  -2  -8   49.44    4.05
   2  -2  -8   45.83    7.15
   2  -2  -8   47.34    6.34
  -2   2  -8   44.25    3.96
  -2   2  -8   46.19    4.15
   2  -2  -9   53.83    6.10
  -2   2  -9   41.01    4.01
   2  -2  -9   37.46    6.58
   2  -2  -9   46.89    6.74
  -2   2  -9   37.66    3.80
   2  -2  -9   44.15    3.95
   2  -2 -10   44.50    4.83
   2  -2 -10   45.69    7.18
  -2   2 -10   56.19    4.86
  -2   2 -10   55.51    4.82
   2  -2 -10   54.50    4.73
   2  -2 -10   57.29    8.11
   2  -2 -11   19.16    3.18
   2  -2 -11   22.59    2.84
  -2   2 -11   24.41    2.93
  -2   2 -11   22.79    3.03
   2  -2 -11   35.26    5.07
   2  -2 -11   27.96    6.20
   2  -2 -12   64.49    5.48
   2  -2 -12   60.68    5.94
  -2   2 -12   63.68    5.28
  -2   2 -12   60.59    5.38
   2  -2 -13   18.32    2.62
  -2   2 -13   13.49    2.26
  -2   2 -13   15.71    2.27
   2  -2 -13   16.59    3.04
   2  -2 -13   21.63    4.14
   2  -2 -14   88.20    6.25
  -2   2 -14   69.59    5.86
  -2   2 -15   14.22    1.79
   2  -2 -15   16.69    1.94
   2  -2 -16   31.39    2.37
   2   3 -15    5.02    1.10
  -2  -3 -14   25.28    2.69
   2   3 -14   24.35    2.53
   2   3 -14   27.29    2.88
  -2  -3 -13   32.68    3.30
   2   3 -13   30.86    3.29
  -2  -3 -13   27.07    3.27
  -2  -3 -12    9.36    2.06
  -2  -3 -12    7.14    1.89
   2   3 -12    7.00    1.62
   2   3 -11   19.32    2.32
  -2  -3 -11   20.84    2.83
  -2  -3 -11   18.00    2.65
   2   3 -11   20.48    4.81
  -2  -3 -10   52.00    4.50
  -2  -3 -10   36.83    3.96
   2   3 -10   52.24    6.88
   2   3 -10   41.46    3.73
  -2  -3 -10   48.30    4.44
   2   3  -9   29.77    5.09
  -2  -3  -9   37.57    3.73
  -2  -3  -9   32.57    3.37
   2   3  -9   32.40    3.75
   2   3  -9   24.99    2.76
   2   3  -8   74.99    7.58
  -2  -3  -8   47.40    4.81
   2   3  -8   80.59    6.02
  -2  -3  -8   91.21    6.13
   2   3  -8   72.73    8.57
   2   3  -8   64.11    7.19
   2   3  -8   59.88    4.73
   2   3  -7  150.06   11.96
   2   3  -7  126.29   11.35
   2   3  -7  153.33   13.75
   2   3  -6  121.23   11.95
   2   3  -6   99.04    9.45
   2   3  -6  127.92   10.41
   2   3  -6  115.19    8.82
   2   3  -5  150.55   11.14
   2   3  -5  117.65    9.85
   2   3  -5  107.07    9.72
   2   3  -5  149.57   13.01
   2   3  -5  116.91    9.05
  -2   3   4  609.67   33.18
   2   3  -4  442.89   30.83
   2   3  -3  549.39   37.89
   2   3  -3  656.19   40.68
   2   3  -2 1443.27  100.35
  -2   3   2 2200.90  103.53
  -2   3   1  990.94   48.75
  -2   3   1  692.77   43.37
  -2   3   0  234.17   15.97
  -2   3   0  257.01   18.42
  -2   3   0  230.49   15.13
  -2   3   0  249.56   17.94
  -2   3  -1  696.83   45.05
  -2   3  -1  736.65   45.76
  -2  -3   1  824.20   44.52
  -2   3  -2 1592.00   91.43
  -2   3  -2 1477.27   90.32
  -2   3  -2 1606.12   89.57
  -2   3  -2 1477.11   88.88
  -2   3  -3  586.86   39.02
  -2   3  -3  597.72   39.64
   2  -3  -4  568.38   34.06
  -2   3  -4  509.34   33.73
   2  -3  -5  144.13   11.76
   2  -3  -5  140.54   11.67
   2  -3  -6  115.86   10.47
   2  -3  -7  148.09   12.71
   2  -3  -8   81.37    6.05
   2  -3  -8   83.46    9.19
  -2   3  -8   73.84    5.89
  -2   3  -8   80.41    6.26
   2  -3  -9   25.10    5.90
  -2   3  -9   28.77    3.19
  -2   3  -9   33.12    3.56
   2  -3  -9   39.02    6.18
   2  -3  -9   34.81    3.37
   2  -3 -10   49.37    7.82
   2  -3 -10   60.79    4.79
  -2   3 -10   52.04    4.76
   2  -3 -10   57.73    8.37
  -2   3 -10   50.80    4.87
   2  -3 -10   69.18    7.15
   2  -3 -10   45.56    5.05
  -2   3 -11   25.13    3.10
   2  -3 -11   26.11    2.98
  -2   3 -11   21.19    2.87
   2  -3 -11   34.09    5.11
   2  -3 -11   31.49    6.56
   2  -3 -11   23.22    3.52
   2  -3 -12   10.79    2.71
  -2   3 -12    7.49    1.81
  -2   3 -12   10.27    2.09
   2  -3 -12   13.27    3.68
   2  -3 -12    9.55    2.00
  -2   3 -13   26.08    2.93
   2  -3 -13   35.03    4.12
  -2   3 -13   34.19    3.38
   2  -3 -13   36.52    4.79
  -2   3 -14   21.23    2.36
   2  -3 -14   26.74    2.70
   2  -3 -15    4.82    1.08
   2   4 -15    9.72    1.23
   2   4 -15   11.96    1.54
   2   4 -14   27.06    2.64
   2   4 -14   19.32    2.07
  -2  -4 -13   44.97    4.06
  -2  -4 -13   45.08    4.30
   2   4 -13   45.54    4.01
  -2  -4 -12   -0.19    1.63
   2   4 -12    0.30    1.23
   2   4 -12    0.05    0.84
  -2  -4 -12   -0.59    1.30
  -2  -4 -11    4.76    1.93
  -2  -4 -11    5.03    1.74
   2   4 -11    4.12    1.18
   2   4 -10  231.08   18.29
  -2  -4 -10  248.23   15.78
   2   4 -10  210.81   14.51
  -2  -4  -9   19.85    2.72
  -2  -4  -9   12.94    2.44
   2   4  -9   13.12    3.23
   2   4  -9   14.32    1.78
   2   4  -8    0.76    2.04
  -2  -4  -8    1.41    1.52
   2   4  -8    1.59    1.72
   2   4  -8    1.10    0.93
  -2  -4  -8    2.40    1.55
   2   4  -7   14.99    2.97
   2   4  -7   19.84    4.03
  -2  -4  -7   14.32    2.38
   2   4  -6  130.65    9.73
   2   4  -6  109.90    9.60
   2   4  -5   65.72    6.57
   2   4  -5   71.21    6.75
   2   4  -4  107.95    8.89
   2   4  -4   99.24    8.70
   2   4  -3   12.23    2.41
  -2   4   3   19.51    4.63
   2   4  -3   14.81    3.13
  -2   4   3   18.57    5.52
   2   4  -2  190.79   14.37
  -2   4   2  279.32   18.36
  -2   4   1  266.00   21.15
  -2   4   1  341.78   23.77
  -2   4   0 1011.57   62.77
  -2   4   0 1105.26   63.75
  -2   4   0 1058.48   66.01
  -2   4   0 1220.92   67.34
  -2   4  -1  291.54   17.69
  -2   4  -1  232.27   16.45
  -2   4  -2  234.52   18.77
  -2   4  -2  265.87   20.51
  -2   4  -3   14.86    3.41
   2  -4  -3   17.40    3.24
  -2   4  -3   18.25    2.96
  -2   4  -4  101.27    9.57
   2  -4  -4  128.10   10.06
   2  -4  -4  127.58   10.20
   2  -4  -5   76.03    7.64
  -2   4  -5   75.29    7.36
   2  -4  -6  165.01   13.37
  -2   4  -7   15.94    2.35
   2  -4  -7   22.38    4.17
  -2   4  -8    1.92    1.17
   2  -4  -8    3.01    2.97
  -2   4  -8    0.77    1.30
   2  -4  -8    1.73    1.30
   2  -4  -8    2.55    2.57
  -2   4  -9   21.73    2.95
  -2   4  -9   17.96    2.52
   2  -4  -9   18.97    5.61
   2  -4  -9   28.02    4.61
   2  -4  -9   21.25    5.10
   2  -4  -9   23.71    2.75
  -2   4 -10  286.07   19.13
   2  -4 -10  353.43   25.96
  -2   4 -10  261.31   18.60
   2  -4 -10  304.89   18.79
   2  -4 -10  302.35   19.85
   2  -4 -10  341.73   25.19
  -2   4 -11    3.65    1.42
  -2   4 -11    4.11    1.90
   2  -4 -11    6.15    2.59
   2  -4 -11    4.70    3.20
   2  -4 -11    6.40    1.71
   2  -4 -12    1.37    1.41
  -2   4 -12   -0.17    1.42
   2  -4 -12   -0.13    1.96
   2  -4 -12    0.33    2.59
  -2   4 -12   -0.34    1.07
  -2   4 -13   44.72    4.00
   2  -4 -13   59.32    5.62
   2  -4 -13   57.67    5.09
   2  -4 -14   32.55    3.63
  -2   4 -14   16.40    1.82
   2   5 -15   -0.12    0.76
   2   5 -14    2.74    0.77
   2   5 -14    5.13    1.24
   2   5 -13    4.54    0.98
  -2  -5 -12   33.25    3.93
  -2  -5 -12   29.31    3.21
   2   5 -11   35.49    3.11
  -2  -5 -11   52.06    4.21
  -2  -5 -11   55.39    4.94
   2   5 -11   31.74    3.44
   2   5 -10   61.24    4.83
  -2  -5 -10   96.12    6.22
   2   5  -9   18.34    1.98
   2   5  -9   16.60    3.65
  -2  -5  -9   26.50    2.89
  -2  -5  -9   23.30    3.44
   2   5  -8   34.30    4.87
  -2  -5  -8   44.32    3.72
   2   5  -8   48.19    6.52
  -2  -5  -8   39.17    4.34
   2   5  -8   30.10    2.83
   2   5  -7   26.14    4.06
   2   5  -7   37.14    4.63
  -2  -5  -7   34.89    4.03
  -2   5   6   12.24    3.92
   2   5  -6   13.95    3.02
   2   5  -6    7.81    2.30
  -2   5   6   19.64    5.30
   2   5  -5  307.62   20.03
  -2   5   5  327.97   23.07
   2   5  -5  287.93   20.36
   2   5  -4   78.07    7.73
  -2   5   4  100.77   10.55
  -2   5   4   89.63    9.61
   2   5  -3  281.38   17.82
   2   5  -3  213.77   15.86
  -2   5   3  368.81   22.09
  -2   5   3  327.04   20.60
   2   5  -3  207.90   15.69
  -2   5   2  408.16   23.76
  -2   5   2  496.07   25.79
  -2   5   1  104.74    9.91
  -2   5   1  105.83    7.42
  -2   5   0   82.18    7.67
  -2   5   0   93.41   10.33
  -2   5  -1  111.58   11.50
  -2   5  -1  100.62    8.84
  -2   5  -2  346.81   24.17
   2  -5  -2  426.22   24.28
  -2   5  -2  365.67   26.19
  -2   5  -3  243.37   17.50
  -2   5  -3  236.03   18.55
   2  -5  -3  265.64   17.80
   2  -5  -3  286.01   17.86
   2  -5  -4   81.74    7.13
  -2   5  -4   61.24    7.05
  -2   5  -4   63.50    6.53
   2  -5  -5  302.36   19.43
  -2   5  -5  239.47   18.93
  -2   5  -6    8.69    1.70
   2  -5  -6   19.80    4.97
  -2   5  -6   12.61    3.20
   2  -5  -6   11.98    3.28
   2  -5  -7   40.26    5.97
   2  -5  -7   49.14    5.66
  -2   5  -7   31.79    3.52
   2  -5  -8   53.65    4.28
   2  -5  -8   52.40    6.08
   2  -5  -8   58.52    7.91
  -2   5  -8   38.53    3.82
  -2   5  -9   24.83    2.98
   2  -5  -9   38.74    4.99
   2  -5  -9   27.53    5.99
   2  -5  -9   31.25    3.27
  -2   5 -10   94.33    7.47
   2  -5 -10  102.80    7.27
  -2   5 -10   87.59    6.77
   2  -5 -11   54.01    4.60
  -2   5 -11   45.65    4.58
   2  -5 -11   57.81    5.65
   2  -5 -11   63.35    6.52
  -2   5 -11   41.46    3.95
  -2   5 -12   25.46    3.08
   2  -5 -12   34.96    4.61
   2  -5 -12   30.51    3.84
  -2   5 -12   21.63    2.40
  -2   5 -13    7.68    1.74
  -2   5 -13    4.56    1.03
   2  -5 -13    8.29    2.57
   2  -5 -13    8.98    2.22
   2  -5 -14    5.75    1.98
  -2   5 -14    4.91    1.35
   2   6 -15    4.69    0.94
   2   6 -13    0.63    0.94
  -2  -6 -12   95.98    6.59
   2   6 -12   56.12    4.88
  -2  -6 -11    5.76    2.33
   2   6 -11    4.56    1.43
  -2  -6 -10   27.10    4.04
  -2  -6 -10   22.88    2.67
   2   6 -10   20.60    2.58
  -2  -6  -9  120.24    9.85
  -2  -6  -8  165.22   12.54
   2   6  -7    2.38    1.91
   2   6  -7    3.15    2.56
  -2  -6  -7    4.66    2.65
  -2   6   6  216.86   16.75
   2   6  -6  142.22   13.62
  -2   6   6  211.34   17.34
   2   6  -6  168.42   13.72
  -2  -6  -6  160.98   12.28
   2   6  -5   36.59    5.48
  -2   6   5   45.69    7.41
  -2  -6  -5   52.48    5.32
   2   6  -5   49.50    6.34
  -2   6   5   49.78    7.59
   2   6  -4   38.84    5.41
  -2   6   4   43.11    6.71
  -2   6   4   40.48    6.76
  -2   6   3  159.18   14.02
   2   6  -3  150.56   12.34
  -2   6   3  158.86   14.28
   2   6  -2  328.93   23.18
  -2   6   2  355.73   22.88
  -2   6   2  398.34   26.56
  -2   6   1   98.94   10.81
  -2   6   1  110.49    8.99
  -2   6   0   37.47    6.53
  -2   6   0   40.50    4.98
  -2   6  -1   81.74   10.32
  -2   6  -1   92.94    8.12
  -2   6  -2  363.78   23.97
  -2   6  -2  362.30   25.83
  -2   6  -3  151.83   11.57
  -2   6  -3  130.71   12.33
  -2   6  -4   40.84    5.07
   2  -6  -4   35.60    4.20
  -2   6  -4   32.43    5.26
  -2   6  -5   27.00    2.97
   2  -6  -5   34.16    4.60
   2  -6  -5   30.56    3.32
  -2   6  -5   38.97    5.53
  -2   6  -6  149.55   13.08
  -2   6  -6  126.80   10.05
   2  -6  -6  174.39   12.06
   2  -6  -6  191.16   13.73
   2  -6  -6  145.60   11.04
   2  -6  -7    5.16    3.00
  -2   6  -7    3.29    1.56
   2  -6  -7    4.84    2.63
   2  -6  -8  199.36   13.65
  -2   6  -8  155.65   11.66
  -2   6  -9  116.94    9.24
   2  -6  -9  136.35   10.62
   2  -6 -10   27.41    4.46
   2  -6 -11    7.52    2.52
   2  -6 -11    5.56    2.91
   2  -6 -12   85.88    7.22
   2  -6 -12   88.47    6.63
  -2   6 -13    0.12    1.16
   2  -6 -13    1.74    1.90
  -2   6 -14   -0.36    0.97
   2  -6 -14    1.43    1.45
   2   7 -14   15.88    1.71
   2   7 -13    5.28    1.17
  -2  -7 -12    5.82    2.15
   2   7 -12    4.14    1.19
  -2  -7 -11  115.30    7.88
   2   7 -11   69.64    5.79
  -2  -7 -10    3.39    2.57
   2   7 -10    4.34    1.51
  -2  -7  -9   33.63    4.61
   2   7  -9   20.53    2.81
   2   7  -8   33.96    5.60
   2   7  -8   35.80    3.80
   2   7  -7   73.35    8.04
   2   7  -7   55.36    7.07
  -2  -7  -7   77.15    7.26
   2   7  -7   56.66    5.28
   2   7  -6   72.64    8.01
   2   7  -6   49.96    6.60
  -2   7   6   69.96    9.12
  -2  -7  -5  227.39   15.25
   2   7  -5  238.59   17.70
  -2   7   5  204.91   17.98
  -2   7   5  252.19   19.51
  -2  -7  -4   23.73    3.84
  -2   7   4   20.95    5.22
  -2   7   4   18.49    4.34
   2   7  -4   15.34    3.42
  -2  -7  -3   92.37    7.15
  -2   7   3   72.77    8.78
  -2   7   3   81.61    7.59
  -2   7   3   94.06   10.52
   2   7  -3   88.03    8.34
  -2   7   2   67.50    8.89
   2   7  -2   66.14    6.96
  -2   7   2   84.75    7.23
  -2   7   2   55.65    7.52
   2   7  -1   59.15    6.76
  -2   7   1   75.16    9.53
  -2   7   0   74.03    9.63
  -2   7   0   86.70    8.23
  -2   7  -1   74.70    7.55
  -2   7  -2   80.09    7.66
  -2   7  -2   66.90    8.57
   2  -7  -3   81.15    6.85
  -2   7  -3   89.27    8.46
  -2   7  -3   85.44    9.63
  -2   7  -4   20.17    4.40
  -2   7  -4   16.80    3.17
   2  -7  -4   19.93    3.96
  -2   7  -4   18.38    5.00
   2  -7  -5  211.81   12.48
  -2   7  -5  172.79   10.64
  -2   7  -5  189.34   14.87
  -2   7  -6   57.67    7.63
   2  -7  -6   50.79    5.75
  -2   7  -6   56.08    4.99
  -2   7  -7   59.66    5.91
   2  -7  -7   77.89    7.38
   2  -7  -8   51.11    5.89
  -2   7  -8   41.18    4.65
  -2   7  -9   24.88    3.50
   2  -7  -9   33.64    4.65
  -2   7 -10    4.55    1.92
   2  -7 -10    5.72    2.56
   2  -7 -11  102.11    7.66
   2  -7 -11  113.94    8.61
   2  -7 -12    7.96    2.49
  -2   7 -13    5.75    1.28
   2  -7 -13    7.43    1.99
   2  -7 -14   16.85    2.03
  -2   7 -14   15.34    1.65
   2   8 -14   31.39    2.43
   2   8 -13   19.29    1.98
   2   8 -12   11.83    1.63
  -2  -8 -11    7.53    2.43
   2   8 -11    6.07    1.45
   2   8 -10   45.36    4.16
  -2  -8 -10   53.79    5.60
  -2  -8  -9  116.93    9.23
   2   8  -9   93.22    7.43
   2   8  -8    3.52    1.70
   2   8  -8    3.71    2.11
  -2  -8  -8    2.67    3.07
   2   8  -7    5.43    2.57
  -2  -8  -7    5.20    3.14
   2   8  -7    6.86    3.07
   2   8  -7    6.84    2.12
   2   8  -6   92.87    9.80
   2   8  -6   89.38    6.71
   2   8  -5   38.90    3.72
  -2   8   5   25.07    5.57
  -2  -8  -5   39.14    5.06
   2   8  -5   25.04    4.32
   2   8  -5   32.86    5.81
   2   8  -4   34.40    4.97
  -2  -8  -4   46.73    5.25
  -2   8   4   30.31    5.93
  -2   8   4   43.60    7.44
   2   8  -4   54.28    6.86
  -2  -8  -3   52.17    5.09
  -2   8   3   37.40    6.11
   2   8  -3   37.89    5.12
  -2   8   3   42.08    7.27
  -2   8   2   62.41    7.94
   2   8  -2   83.81    7.69
  -2  -8  -2   63.59    5.86
  -2  -8  -1   58.42    5.20
   2  -8   1   47.73    4.68
  -2  -8   0   74.92    5.88
   2  -8   0   64.98    5.82
   2  -8  -1   61.38    5.63
  -2   8  -1  106.65    9.02
   2  -8  -2   66.53    6.86
  -2   8  -2   77.72   10.13
  -2   8  -2   90.81    8.94
  -2   8  -3   48.18    9.06
   2  -8  -3   44.47    7.32
  -2   8  -3   65.53    7.25
  -2   8  -3   54.51    8.38
  -2   8  -4   34.58    7.38
  -2   8  -4   41.44    5.24
  -2   8  -4   36.98    6.53
   2  -8  -4   47.01    6.14
   2  -8  -5   36.53    4.69
  -2   8  -5   26.68    5.74
  -2   8  -5   31.40    3.66
   2  -8  -5   30.04    3.70
  -2   8  -6   75.84    6.54
  -2   8  -6   85.84   10.03
   2  -8  -6   62.06    7.03
   2  -8  -7    9.12    4.26
  -2   8  -7    5.53    2.40
   2  -8  -7    7.58    2.96
  -2   8  -8    2.55    2.11
   2  -8  -8    3.69    2.84
   2  -8  -9  101.87    9.00
  -2   8  -9  115.47    8.58
  -2   8 -10   51.68    4.81
   2  -8 -10   54.36    5.02
   2  -8 -10   50.90    5.38
   2  -8 -11   11.06    2.81
  -2   8 -11    5.94    1.68
  -2   8 -12   11.96    1.82
   2  -8 -12   16.89    2.65
   2  -8 -13   20.82    2.50
   2  -8 -14   27.61    2.35
   2   9 -13   52.15    4.05
  -2  -9 -13   66.01    4.02
   2   9 -12   65.86    4.77
   2   9 -11   17.47    2.15
   2   9 -10   54.33    4.66
  -2  -9 -10   57.77    5.47
   2   9  -9   66.81    5.66
  -2  -9  -9   71.09    6.70
   2   9  -8   24.06    3.25
  -2  -9  -8   28.24    4.56
   2   9  -7   19.57    3.80
   2   9  -7   33.29    3.63
  -2  -9  -7   35.14    5.10
   2   9  -7   30.02    5.59
   2   9  -6   29.89    5.46
   2   9  -6   37.19    3.63
   2   9  -5   62.94    7.86
  -2  -9  -5   75.86    7.01
  -2   9   5   61.20    8.87
   2   9  -4    2.56    1.92
  -2  -9  -4    4.67    2.99
   2   9  -4    1.95    2.41
  -2   9   4    2.07    2.44
  -2  -9  -3  162.93   11.24
   2   9  -3  126.71   11.39
  -2   9   3  129.61   13.25
   2   9  -2   38.64    5.23
  -2  -9  -2   39.11    4.45
  -2   9   2   32.06    5.89
  -2   9   2   52.73    6.45
   2   9  -1   44.18    5.55
  -2   9   1   38.15    6.53
   2  -9   1   31.09    3.75
  -2  -9  -1   33.28    4.12
   2  -9   0    5.67    2.56
  -2   9   0    2.23    3.03
  -2   9   0    8.81    3.16
   2   9   0    7.72    2.89
   2  -9  -1   32.89    5.18
  -2   9  -1   56.36    7.11
  -2   9  -2   43.27    7.48
   2  -9  -2   40.44    4.94
  -2   9  -2   48.62    6.37
  -2   9  -3  176.39   16.06
  -2   9  -3  175.29   18.34
   2  -9  -3  173.06   14.61
   2  -9  -3  216.41   12.19
  -2   9  -3  212.73   14.17
   2  -9  -4    2.90    2.95
  -2   9  -4    4.14    2.44
  -2   9  -4    2.80    3.25
  -2   9  -4    3.17    2.12
  -2   9  -5   72.83    5.89
   2  -9  -5   72.98    7.08
   2  -9  -5   43.10    5.40
  -2   9  -5   54.43    8.38
  -2   9  -6   34.09    4.14
   2  -9  -6   42.25    6.63
  -2   9  -6   32.52    6.28
   2  -9  -6   20.26    4.70
   2  -9  -7   35.19    4.99
  -2   9  -7   32.44    4.16
  -2   9  -8   23.70    3.48
   2  -9  -8   24.85    4.19
  -2   9  -9   72.17    6.17
   2  -9  -9   67.66    6.57
   2  -9 -10   54.56    5.41
  -2   9 -10   56.57    4.86
   2  -9 -11   21.14    3.18
  -2   9 -11   16.73    2.20
   2  -9 -12   69.18    5.03
  -2   9 -12   52.47    4.12
   2  -9 -13   51.66    3.61
  -2   9 -13   40.34    3.05
   2  10 -11    8.84    1.73
  -2 -10 -10    2.96    1.90
   2  10 -10    3.80    1.67
   2  10  -9   33.95    3.60
  -2 -10  -9   26.66    3.88
  -2 -10  -8    0.42    2.29
   2  10  -8    1.53    1.75
   2  10  -7  226.07   13.98
  -2 -10  -7  182.08   14.80
   2  10  -6   41.56    6.33
   2  10  -6   24.88    4.09
  -2 -10  -6   43.47    5.26
  -2  10   5  214.04   18.69
   2  10  -5  189.74   15.55
   2  10  -4   17.08    3.98
  -2 -10  -4   19.18    3.95
   2  10  -4   10.44    2.68
  -2  10   4   14.15    4.66
   2 -10   3   44.67    4.75
  -2  10   3   48.94    8.08
   2  10  -3   60.52    6.68
   2 -10   2   14.95    3.10
  -2  10   2    7.64    3.78
   2  10  -2   10.86    2.95
  -2 -10  -2   16.70    3.56
   2 -10   1  425.85   29.64
  -2 -10  -1  492.94   30.21
  -2  10   1  473.30   35.27
  -2  10   0  116.22   13.62
  -2 -10   0  117.93    9.37
   2 -10   0  110.02    9.63
  -2  10  -1  627.23   35.94
   2 -10  -1  568.49   32.75
  -2  10  -2    9.99    4.60
  -2  10  -2    9.21    5.66
   2 -10  -2   15.64    5.18
   2 -10  -3   93.32   11.50
  -2  10  -3   72.74   13.27
  -2  10  -3   77.20   11.60
  -2  10  -4   13.27    3.57
  -2  10  -4   17.95    5.29
   2 -10  -4   31.49    3.47
  -2  10  -4   21.00    3.37
   2 -10  -4   24.93    4.82
   2 -10  -5  259.76   16.63
  -2  10  -5  181.79   17.90
  -2  10  -5  239.45   14.62
   2 -10  -5  170.50   13.95
   2 -10  -6   54.09    6.40
   2 -10  -6   57.44    7.58
  -2  10  -6   54.79    5.50
  -2  10  -7  197.74   13.72
   2 -10  -7  194.93   14.66
   2 -10  -8   -0.30    2.48
  -2  10  -8   -0.11    1.98
   2 -10  -9   31.08    4.09
  -2  10  -9   28.00    3.42
  -2  10 -10    2.36    1.40
   2 -10 -10    2.43    1.94
   2 -10 -11   10.23    2.21
  -2  10 -11    7.73    1.44
   2 -10 -12   25.02    2.57
  -2 -11 -11    9.37    1.79
   2 -11  11   40.44    2.00
   2 -11  10   92.10    6.02
  -2 -11  -9   63.13    5.50
  -2 -11  -8    7.24    2.50
  -2 -11  -7   39.02    4.90
  -2 -11  -6   29.00    4.47
   2 -11   5   37.65    4.07
   2 -11   4   38.68    3.94
  -2 -11  -4    8.64    3.73
  -2  11   3   26.18    6.68
  -2 -11  -3   37.72    5.55
  -2 -11  -2  153.48   11.10
   2  11  -2  110.75   11.18
  -2  11   2  130.22   14.46
   2 -11   2  113.74    9.69
  -2  11   1   73.01   10.92
  -2 -11  -1   99.97    8.26
   2 -11   1   69.93    7.63
  -2  11   0    0.28    1.83
  -2  11   0    0.51    3.01
  -2 -11   1   90.94   13.21
   2 -11  -1  100.16   13.82
  -2  11  -1   78.75   13.94
  -2  11  -1   82.74   16.03
   2 -11  -2  185.90   15.92
  -2  11  -2  140.86   15.84
  -2  11  -2  160.44   19.42
  -2 -11   2  184.68   14.72
  -2  11  -3   27.42    7.44
  -2  11  -3   24.46    5.69
   2 -11  -4    7.51    3.62
   2 -11  -4   13.28    4.64
  -2 -11   5  339.28   10.35
   2 -11  -5    3.12    5.37
  -2  11  -6   28.87    3.77
   2 -11  -6   29.42    5.05
   2 -11  -6   32.69    5.87
  -2  11  -7   43.78    4.48
   2 -11  -7   40.49    5.51
  -2  11  -8   16.96    2.75
   2 -11  -8   13.41    3.33
  -2  11  -9   80.42    6.04
   2 -11  -9   79.20    6.76
  -2 -11  10  247.64    6.36
   2 -11 -10   13.36    3.81
  -2 -11  11  117.54    3.75
   2 -11 -11    8.65    2.40
  -2 -12 -10    5.10    1.13
  -2 -12 -10    5.30    1.24
  -2 -12  -9    2.51    1.63
   2 -12   9   45.81    2.53
  -2 -12  -8    1.68    1.91
   2 -12   8   81.66    3.83
   2 -12   7  110.65    5.84
  -2 -12  -7   29.87    5.01
   2 -12   6  116.81    7.01
  -2 -12  -6   54.12    7.01
   2 -12   5  107.24    7.33
  -2 -12  -5   66.90    7.56
   2 -12   4   54.99    5.32
  -2 -12  -4   36.02    5.75
   2 -12   3   83.80    7.74
  -2 -12  -3  113.75    9.42
  -2 -12  -2   71.79    7.36
   2 -12   2   49.11    6.16
   2 -12   1   38.10    5.68
  -2 -12  -1   52.86    6.44
   2 -12   0   70.15   13.78
  -2 -12   0   71.74   13.76
  -2 -12   1   39.34   10.23
   2 -12  -1   59.54   10.81
  -2 -12   2   56.21    6.97
   2 -12  -2   87.84    8.70
   2 -12  -3  157.15   12.94
  -2 -12   3  140.88   11.36
   2 -12  -4   37.39    6.98
   2 -12  -4   48.67    8.17
   2 -12  -5   80.80    9.81
   2 -12  -5   93.64   11.01
   2 -12  -6   62.39    9.35
  -2 -12   6  216.80   10.32
  -2 -12   7  202.07    8.25
   2 -12  -7   32.77    6.57
  -2 -12   8  159.48    5.59
   2 -12  -8    1.12    2.37
   2 -12  -9    5.25    2.23
  -2 -12   9   94.44    4.00
   2 -12 -10    4.01    1.44
  -2 -13  -9   -0.15    0.81
   2 -13   8    1.44    1.43
  -2 -13  -8    4.64    1.45
  -2 -13  -8    4.09    0.96
  -2 -13  -7    3.91    1.07
   2 -13   7    2.00    1.96
  -2 -13  -7    2.49    1.81
   2 -13   6   22.32    3.31
  -2 -13  -6   27.37    3.81
   2 -13   5    4.01    2.64
  -2 -13  -5    0.56    2.44
  -2 -13  -4    0.46    2.85
   2 -13   4   -0.72    2.77
  -2 -13  -3    1.46    3.58
   2 -13   2   75.93    7.32
  -2 -13  -2   97.01    8.87
   2 -13   1   24.02    4.49
  -2 -13  -1   27.16    5.22
  -2 -13   0  105.95    9.74
   2 -13   0   98.46    9.20
  -2 -13   1   29.77    5.33
   2 -13  -1   26.69    5.11
   2 -13  -2   91.59    9.01
  -2 -13   2   87.74    8.37
  -2 -13   3   -0.44    3.92
   2 -13  -3    4.19    4.01
   2 -13  -4    3.25    4.39
  -2 -13   4    3.11    3.27
   2 -13  -4    2.27    3.40
  -2 -13   5    2.12    3.07
   2 -13  -5    2.32    3.09
  -2 -13   6   28.80    3.97
   2 -13  -6   30.09    4.46
   2 -13  -7    2.54    2.17
  -2 -13   7    3.72    2.32
  -2 -13   8    0.40    1.74
   2 -13  -8    5.24    1.69
  -2 -14  -6   22.23    2.15
   2 -14   6   17.24    2.30
  -2 -14  -5   50.42    3.69
   2 -14   5   39.94    4.18
  -2 -14  -5   47.39    4.91
   2 -14   4   12.20    2.76
  -2 -14  -4   13.62    1.72
  -2 -14  -4   11.27    3.22
   2 -14   3   46.65    5.08
  -2 -14  -3   64.11    6.37
   2 -14   2   12.99    3.12
   2 -14   1   56.49    6.12
  -2 -14  -1   82.87    7.81
  -2 -14   0  173.07   12.47
   2 -14   0  134.46   11.05
   2 -14  -1   70.75    7.09
  -2 -14   1   83.02    7.87
  -2 -14   2   18.61    4.10
   2 -14  -2   19.72    4.87
   2 -14  -3   48.50    5.75
   2 -14  -3   69.57    7.14
  -2 -14   3   62.37    6.23
  -2 -14   4   14.96    2.41
  -2 -14   4   18.00    3.47
   2 -14  -4   13.67    3.25
  -2 -14   5   58.44    4.16
   2 -14  -5   41.86    4.80
  -2 -14   5   45.39    4.84
  -2 -14   6   21.67    2.74
   2 -14  -6   16.16    2.36
  -2 -15  -2   75.23    5.04
   2 -15   2   37.41    4.11
   2 -15   1   22.06    3.03
  -2 -15  -1   28.67    3.79
  -2 -15   0   56.58    4.73
   2 -15   0   56.09    5.80
  -2 -15   1   31.27    4.15
  -2 -15   1   36.13    3.25
  -2 -15   2   60.25    4.19
   2 -15  -2   36.62    3.96
  -2 -15   3   64.97    4.79
  -3   0   0    0.72    2.30
  -3   0  -1  532.60   32.90
   3   0   2   15.33    1.91
  -3   0  -2   12.65    3.04
  -3   0  -3  166.43   11.47
   3   0  -4   66.21    6.08
   3   0  -4   81.84   10.23
   3   0  -5   57.18    5.47
   3   0  -5   59.92    7.65
   3   0  -6   51.10    7.45
   3   0  -6   73.44   10.17
   3   0  -6   57.69    5.67
   3   0  -7   48.59    8.16
   3   0  -7   44.14    6.83
   3   0  -7   46.27    7.06
   3   0  -7   37.68    4.73
  -3   0  -8    1.79    1.37
   3   0  -8    1.97    3.68
   3   0  -8    2.35    1.46
   3   0  -8    1.84    1.53
   3   0  -8    1.79    2.13
   3   0  -8    3.61    3.19
  -3   0  -9  207.38   12.98
   3   0  -9  247.35   19.15
   3   0  -9  231.48   13.15
   3   0  -9  236.55   18.25
   3   0  -9  241.20   14.44
  -3   0  -9  151.88   12.04
   3   0  -9  173.12   12.79
  -3   0 -10   10.69    2.21
   3   0 -10   10.09    4.31
   3   0 -10    8.40    4.02
   3   0 -10   10.70    2.28
   3   0 -10   12.89    3.44
  -3   0 -10    5.82    1.56
   3   0 -10    8.88    2.28
   3   0 -11    4.33    2.11
   3   0 -11    5.01    3.30
  -3   0 -11    4.10    1.82
   3   0 -11    5.57    1.89
   3   0 -11    3.77    3.24
   3   0 -11    3.97    2.97
   3   0 -12   94.47    8.06
  -3   0 -12   80.61    7.22
   3   0 -12  120.46   13.35
   3   0 -12  126.32    9.69
   3   0 -12  109.86    7.68
   3   0 -13   42.56    4.70
   3   0 -13   37.26    3.79
  -3   0 -13   33.53    3.67
  -3   0 -14   17.66    2.38
   3   0 -15   18.64    2.17
   3   0 -16    1.22    0.65
   3   1 -16    1.14    0.65
   3   1 -15    4.98    1.28
   3   1 -14   30.68    3.19
   3   1 -13   12.59    2.31
   3   1 -12   26.09    3.07
   3   1 -12   26.92    3.64
  -3  -1 -12   18.04    2.41
   3   1 -11   35.00    6.40
   3   1 -11   48.57    5.64
   3   1 -11   46.00    7.83
  -3  -1 -11   25.63    3.06
   3   1 -11   44.84    4.05
   3   1 -11   41.34    4.32
   3   1 -10   26.18    5.83
   3   1 -10   29.32    3.31
   3   1 -10   35.30    6.45
  -3  -1 -10   18.92    2.47
   3   1 -10   36.22    4.72
  -3  -1 -10   27.84    3.34
   3   1 -10   23.15    3.25
  -3  -1  -9    6.64    2.02
   3   1  -9    3.12    3.27
   3   1  -9    6.67    1.93
   3   1  -9    7.22    1.85
   3   1  -9    5.92    3.41
  -3  -1  -9    4.13    1.28
   3   1  -9    8.04    3.02
   3   1  -8  259.99   20.31
   3   1  -8  288.40   22.22
  -3  -1  -8  277.08   16.44
   3   1  -8  246.23   17.71
   3   1  -8  256.53   15.88
   3   1  -8  204.31   15.81
   3   1  -8  280.81   17.16
   3   1  -7   69.15    9.58
   3   1  -7   53.40    5.88
   3   1  -7   55.81    7.49
   3   1  -7   63.18    7.98
   3   1  -6  304.17   23.32
   3   1  -6  235.02   17.55
   3   1  -6  272.34   20.03
   3   1  -5  415.14   26.76
   3   1  -5  415.24   28.59
   3   1  -4  118.87    8.17
   3   1  -4  131.07    9.97
   3   1  -3   60.79    8.50
  -3  -1  -3   29.83    2.93
   3   1  -2  749.46   48.24
   3   1  -1 1291.67   68.86
  -3  -1  -1 1041.94   66.59
  -3  -1   0 1814.97  108.81
  -3   1   0 1828.50  109.46
   3   1   0 2017.66  109.59
   3   1   1  980.35   57.67
  -3  -1   1 1033.97   58.41
  -3   1  -1  934.77   58.44
  -3   1  -2  509.02   32.57
  -3   1  -3   34.42    4.40
  -3   1  -4   92.12    8.06
   3  -1  -4  124.39    8.24
   3  -1  -5  450.83   27.88
   3  -1  -6  300.48   23.69
   3  -1  -6  269.44   18.24
   3  -1  -7   78.60   10.71
  -3   1  -8  265.82   16.41
  -3   1  -8  217.74   15.94
   3  -1  -8  278.69   16.37
   3  -1  -8  294.24   23.43
   3  -1  -8  285.17   17.54
  -3   1  -9    6.62    1.72
   3  -1  -9    4.56    3.41
  -3   1  -9    6.15    1.78
   3  -1  -9    5.98    1.84
   3  -1  -9    9.83    2.99
  -3   1  -9    4.34    1.34
   3  -1  -9    6.62    2.06
   3  -1 -10   38.84    7.30
   3  -1 -10   36.78    4.99
  -3   1 -10   27.85    3.35
   3  -1 -10   26.31    5.84
   3  -1 -10   25.69    3.62
  -3   1 -10   31.34    3.33
   3  -1 -11   36.12    7.14
  -3   1 -11   33.63    3.86
  -3   1 -11   40.01    3.83
   3  -1 -11   39.65    4.51
   3  -1 -11   48.81    5.73
   3  -1 -11   48.23    7.95
  -3   1 -12   21.78    3.02
   3  -1 -12   24.25    3.72
   3  -1 -12   30.43    4.84
   3  -1 -12   27.99    6.47
   3  -1 -13   12.18    3.02
   3  -1 -13   17.21    3.66
  -3   1 -13   11.07    2.14
  -3   1 -14   21.66    2.57
   3  -1 -15    5.17    1.25
   3  -1 -16    0.43    0.53
   3   2 -15    7.02    1.35
  -3  -2 -14    6.97    1.60
   3   2 -14    9.45    1.90
  -3  -2 -13   29.52    3.26
   3   2 -13   30.92    3.22
  -3  -2 -12    3.62    1.63
   3   2 -12    4.49    1.61
  -3  -2 -12    4.10    1.38
   3   2 -11   16.73    3.03
  -3  -2 -11   15.78    2.59
  -3  -2 -11   12.03    2.00
   3   2 -11   17.83    4.87
   3   2 -11   17.11    2.44
   3   2 -10    8.87    3.70
   3   2 -10   10.07    1.95
   3   2 -10    7.60    3.45
  -3  -2 -10    5.84    1.51
  -3  -2 -10   12.41    2.39
   3   2 -10   11.19    2.58
   3   2  -9   44.85    7.39
   3   2  -9   55.45    4.36
  -3  -2  -9   57.77    5.00
   3   2  -9   42.58    6.47
  -3  -2  -9   31.33    3.52
   3   2  -9   68.39    6.12
   3   2  -9   53.34    4.91
   3   2  -8  103.48    9.22
  -3  -2  -8  122.45    8.27
   3   2  -8   90.68    6.92
   3   2  -8   96.93   11.85
   3   2  -8   89.96    9.98
   3   2  -8  109.30    8.54
   3   2  -8   88.27    7.50
   3   2  -7   18.68    4.39
   3   2  -7   20.18    3.68
   3   2  -7   20.07    5.97
   3   2  -7   18.45    4.42
   3   2  -6  116.94   11.47
   3   2  -6  135.36   11.12
   3   2  -5  309.49   19.67
   3   2  -5  360.11   22.27
   3   2  -5  289.99   21.96
   3   2  -4  138.54   10.95
   3   2  -4  140.75   11.42
   3   2  -4  116.82    8.90
   3   2  -3   -0.30    4.09
   3   2  -2  239.08   18.37
   3   2  -1  441.11   28.77
  -3  -2  -1  434.14   27.65
  -3  -2   0  729.71   42.65
   3   2   0  685.62   43.16
  -3  -2   1  399.20   24.53
  -3   2  -1  367.51   25.18
  -3   2  -1  413.16   27.14
  -3   2  -2  230.82   16.89
  -3   2  -2  196.48   14.93
  -3   2  -3    1.28    2.45
   3  -2  -3    0.73    0.96
   3  -2  -4  160.00    9.54
  -3   2  -4  111.68   10.64
   3  -2  -5  370.95   25.99
   3  -2  -6  147.80   13.29
   3  -2  -7   16.55    5.84
   3  -2  -7   17.14    4.56
   3  -2  -7   21.55    5.01
   3  -2  -8  134.26   14.06
   3  -2  -8  102.73    7.05
   3  -2  -8  119.91    8.82
  -3   2  -8   77.10    6.58
  -3   2  -8   93.92    7.01
   3  -2  -8  107.25   10.79
  -3   2  -9   48.82    4.77
  -3   2  -9   57.29    5.04
   3  -2  -9   70.02    5.26
   3  -2  -9   67.80   10.45
   3  -2  -9   52.87    7.77
   3  -2  -9   72.42    6.80
  -3   2 -10    9.52    2.09
   3  -2 -10   12.98    5.03
   3  -2 -10   10.88    4.29
   3  -2 -10   13.69    2.36
   3  -2 -10   13.74    3.81
  -3   2 -10    9.57    2.12
   3  -2 -11   20.26    5.61
   3  -2 -11   21.46    4.21
   3  -2 -11   16.42    5.14
   3  -2 -11   18.62    2.66
  -3   2 -11   16.11    2.52
  -3   2 -11   13.67    2.41
  -3   2 -12    2.13    1.45
   3  -2 -12    7.80    3.37
  -3   2 -12    4.44    1.69
   3  -2 -12    5.03    1.63
   3  -2 -13   33.17    3.40
  -3   2 -13   28.22    3.26
  -3   2 -14    7.00    1.51
   3  -2 -15    5.03    1.13
   3   3 -15   24.51    2.33
   3   3 -15   28.73    2.52
   3   3 -14   11.55    2.00
  -3  -3 -13    4.31    1.55
   3   3 -13    5.65    1.69
   3   3 -13    7.44    1.57
  -3  -3 -12   57.48    4.13
   3   3 -12   45.33    4.19
  -3  -3 -12   51.29    4.67
  -3  -3 -11   13.69    2.45
   3   3 -11   10.34    1.88
  -3  -3 -11    9.35    1.85
   3   3 -11   12.48    3.95
   3   3 -10  171.35   14.50
  -3  -3 -10  207.56   11.84
   3   3 -10  173.96   10.68
   3   3  -9   23.83    5.60
   3   3  -9   20.25    3.94
  -3  -3  -9   20.90    3.09
   3   3  -9   18.23    2.27
  -3  -3  -9   14.29    2.11
   3   3  -9   17.41    4.06
   3   3  -9   22.14    3.53
  -3  -3  -8    8.52    1.75
   3   3  -8   17.97    5.55
   3   3  -8   11.56    3.40
   3   3  -8   16.66    3.66
   3   3  -8   21.39    3.37
   3   3  -8   11.27    1.74
  -3  -3  -8   16.63    2.86
   3   3  -7   82.15    8.08
   3   3  -7   49.43    4.50
   3   3  -7   93.50   11.09
   3   3  -7   64.24    7.24
  -3  -3  -7  108.71    6.85
   3   3  -6  122.44   11.33
   3   3  -6  139.69   10.27
   3   3  -6  124.97   11.38
   3   3  -5  143.54   12.32
   3   3  -5  155.80   11.19
   3   3  -4  713.89   43.93
   3   3  -4  690.42   40.37
   3   3  -3  818.33   52.61
   3   3  -2   44.01    6.65
  -3   3   2   60.94    7.95
   3   3  -1   42.56    6.18
  -3   3   1   49.87    5.82
  -3   3   0 2020.54  111.08
  -3   3   0 1669.98  107.74
  -3  -3   0 1905.35  107.07
  -3   3  -1   53.78    6.18
  -3  -3   1   54.25    4.97
  -3   3  -1   55.50    8.03
  -3   3  -2   48.80    7.32
  -3   3  -2   53.66    6.10
  -3   3  -2   47.82    6.78
  -3  -3   2   53.87    5.09
  -3   3  -3  638.64   41.12
   3  -3  -4  716.56   45.45
   3  -3  -5  187.00   15.13
   3  -3  -6  154.75   13.32
   3  -3  -6  135.73   12.76
  -3   3  -7   53.16    4.53
  -3   3  -7   62.30    4.95
   3  -3  -7   78.58    8.69
   3  -3  -7   76.80    5.18
   3  -3  -8   22.50    6.40
   3  -3  -8   16.23    3.26
  -3   3  -8   12.70    2.19
  -3   3  -8   12.20    1.95
   3  -3  -8   12.52    2.12
   3  -3  -8   20.54    4.53
   3  -3  -9   29.40    4.74
   3  -3  -9   22.60    6.82
   3  -3  -9   22.73    2.80
  -3   3  -9   18.62    2.62
   3  -3  -9   17.84    4.72
  -3   3  -9   20.40    2.80
   3  -3 -10  257.96   22.02
   3  -3 -10  223.21   18.90
   3  -3 -10  268.96   16.74
   3  -3 -10  232.26   14.20
  -3   3 -10  202.25   14.10
  -3   3 -10  186.45   13.86
   3  -3 -11   19.25    5.42
  -3   3 -11   12.51    2.33
   3  -3 -11   11.77    2.22
   3  -3 -11   17.07    4.18
   3  -3 -11    9.79    4.07
  -3   3 -11   13.00    2.46
  -3   3 -12   57.11    5.05
   3  -3 -12   66.32    6.26
  -3   3 -12   48.76    4.76
   3  -3 -12   57.62    4.89
  -3   3 -13    3.36    1.34
   3  -3 -13    7.37    2.76
   3  -3 -13    5.05    1.59
   3  -3 -13    4.46    2.23
   3  -3 -14   10.97    2.48
   3  -3 -14   11.75    2.53
   3   4 -15   13.14    1.54
   3   4 -15    9.22    1.16
   3   4 -14    9.58    1.71
   3   4 -14    6.80    1.25
   3   4 -13    1.58    1.31
  -3  -4 -12   18.13    2.48
   3   4 -12   12.27    1.77
  -3  -4 -11   11.72    2.25
   3   4 -11    8.35    1.51
  -3  -4 -11    8.32    1.95
   3   4 -11    6.57    2.74
  -3  -4 -10  169.32   11.83
   3   4 -10  164.36   11.30
   3   4 -10  169.62   14.63
   3   4  -9   76.83    8.57
   3   4  -9   61.57    5.00
   3   4  -9   56.30    7.07
  -3  -4  -8  113.28    7.09
   3   4  -8   71.18    5.39
   3   4  -8   68.84    7.45
   3   4  -8  112.71   10.03
  -3  -4  -8   67.03    5.78
   3   4  -7   71.06    5.26
   3   4  -7  121.71   10.59
   3   4  -7   80.21    7.71
  -3  -4  -7   62.37    5.59
  -3  -4  -7  118.85    7.03
   3   4  -6   42.02    4.57
   3   4  -6   53.18    9.00
   3   4  -6   36.21    4.86
   3   4  -6   58.29    7.00
   3   4  -6   39.28    5.02
   3   4  -5  102.19    8.74
   3   4  -5   86.54    8.34
   3   4  -4  176.31   15.69
   3   4  -4  118.58   10.48
  -3   4   3  555.45   29.57
   3   4  -3  220.79   16.93
  -3   4   2  169.06   11.89
  -3   4   2  202.40   19.33
  -3   4   1 1020.04   54.27
  -3   4   1  906.98   58.80
  -3   4   0  336.83   21.66
  -3   4   0  300.59   22.25
  -3   4   0  339.33   25.97
  -3   4   0  384.85   27.63
  -3   4  -1  887.78   49.67
  -3  -4   1  819.23   46.94
  -3   4  -2  115.85   12.44
  -3  -4   2  137.89    9.25
  -3   4  -2  120.94   10.87
  -3   4  -2  125.01   12.33
  -3   4  -3  301.88   26.36
  -3   4  -3  283.72   25.46
   3  -4  -4  187.59   14.27
  -3   4  -4  157.33   14.03
   3  -4  -5  151.64   13.12
   3  -4  -6   52.15    6.74
  -3   4  -6   30.96    3.10
   3  -4  -6   51.81    6.80
  -3   4  -7   84.10    6.86
   3  -4  -7  117.83    7.28
   3  -4  -7  122.45   11.18
   3  -4  -7  149.55    9.60
  -3   4  -7   82.27    6.54
  -3   4  -8   84.00    6.96
   3  -4  -8  106.29   10.81
   3  -4  -8  117.56    7.60
   3  -4  -8  138.03    9.62
  -3   4  -8   94.81    7.43
   3  -4  -9   98.77   12.95
   3  -4  -9   89.67    6.58
   3  -4  -9   91.45   10.28
  -3   4  -9   84.69    6.77
  -3   4  -9   74.62    6.26
   3  -4 -10  272.60   23.26
  -3   4 -10  215.94   14.82
   3  -4 -10  281.19   17.36
   3  -4 -10  258.32   20.44
   3  -4 -10  244.40   14.68
  -3   4 -10  184.45   14.21
  -3   4 -11   11.55    2.44
  -3   4 -11   10.35    2.02
   3  -4 -11    9.64    2.01
   3  -4 -11   13.51    3.76
   3  -4 -11   13.06    4.50
   3  -4 -11   11.77    3.08
  -3   4 -12   15.74    2.56
   3  -4 -12   15.95    2.34
   3  -4 -12   20.16    3.46
  -3   4 -12   14.26    2.18
   3  -4 -12   19.67    3.85
  -3   4 -13    1.63    1.40
   3  -4 -13    2.52    1.96
  -3   4 -13    2.35    1.10
   3  -4 -13    3.90    2.14
   3  -4 -14    6.74    1.92
   3  -4 -14   10.72    2.25
   3   5 -15    6.22    1.10
   3   5 -14   25.22    2.13
   3   5 -13    6.26    1.12
   3   5 -12    5.46    1.56
  -3  -5 -11   11.34    2.08
   3   5 -11    7.99    1.31
  -3  -5 -11    9.11    2.10
   3   5 -10   33.42    3.08
  -3  -5 -10   45.90    4.36
   3   5 -10   35.16    5.35
   3   5  -9   31.03    5.44
   3   5  -9   17.44    3.68
   3   5  -9   19.71    2.15
  -3  -5  -9   25.78    3.32
  -3  -5  -9   29.76    3.16
  -3  -5  -8   12.78    2.39
   3   5  -8   13.83    4.05
  -3  -5  -8   15.70    2.25
   3   5  -8    9.91    1.46
   3   5  -8   10.01    2.54
  -3  -5  -7    7.03    1.60
  -3  -5  -7    5.92    1.99
   3   5  -7    8.51    3.67
   3   5  -7    7.22    2.14
   3   5  -7    5.22    1.82
   3   5  -6   79.14    7.10
  -3  -5  -6   71.41    5.77
   3   5  -5  153.94   12.87
   3   5  -5  147.74   12.74
  -3   5   4   42.99    8.34
  -3   5   4   35.21    8.29
   3   5  -4   14.80    2.65
   3   5  -4   25.52    4.61
   3   5  -4   11.43    2.56
  -3   5   3  588.08   32.65
  -3   5   3  688.83   36.09
  -3   5   2  372.88   25.14
  -3   5   2  380.38   18.09
  -3   5   1   87.65    7.39
  -3   5   1   85.93   11.00
  -3   5   1   67.71    7.35
  -3   5   1   99.50   12.28
  -3   5   0  491.27   31.70
  -3   5   0  518.29   36.58
  -3   5   0  485.18   32.57
  -3   5   0  604.70   38.26
  -3   5  -1   67.53    6.85
  -3   5  -1   93.74    8.72
  -3   5  -2  294.36   19.88
  -3   5  -2  291.20   23.35
  -3   5  -2  299.27   22.88
   3  -5  -3  459.19   27.82
  -3   5  -3  381.33   29.12
  -3   5  -3  360.59   28.07
   3  -5  -4   30.06    4.99
  -3   5  -4   27.59    5.13
   3  -5  -5  247.31   16.12
   3  -5  -5  239.84   15.90
   3  -5  -6   67.50    6.62
   3  -5  -6  133.33   10.39
   3  -5  -6   96.22    9.40
   3  -5  -6  111.76    8.11
  -3   5  -6   53.25    5.09
   3  -5  -7    7.89    3.24
   3  -5  -7   12.06    2.07
   3  -5  -7    8.07    3.36
  -3   5  -8   16.49    2.32
   3  -5  -8   25.03    2.87
   3  -5  -8   19.02    4.82
   3  -5  -8   22.24    4.10
   3  -5  -9   38.83    5.00
  -3   5  -9   32.28    3.93
  -3   5  -9   28.33    3.27
   3  -5  -9   37.50    6.78
   3  -5  -9   40.69    3.81
   3  -5 -10   62.74   10.19
   3  -5 -10   62.58    4.99
  -3   5 -10   52.07    5.30
   3  -5 -10   72.43    7.19
   3  -5 -10   68.66    9.59
  -3   5 -10   47.60    4.58
  -3   5 -11    8.63    2.25
   3  -5 -11   13.42    3.08
  -3   5 -11    8.22    1.68
   3  -5 -11    9.48    1.92
  -3   5 -12    7.32    1.98
   3  -5 -12    6.88    2.71
   3  -5 -12    8.15    2.48
  -3   5 -13   10.16    1.90
   3  -5 -13    7.85    2.39
   3  -5 -13   10.02    2.27
   3  -5 -14   35.71    3.33
   3  -5 -14   33.35    3.47
   3   6 -14    0.67    0.87
   3   6 -13    6.60    1.45
   3   6 -12    9.02    1.73
   3   6 -11    5.58    1.47
  -3  -6 -10   32.28    4.02
   3   6  -9  136.00   12.82
  -3  -6  -9  121.03    9.64
   3   6  -8  158.58   14.02
  -3  -6  -8  137.37   10.63
   3   6  -7   78.55    7.97
  -3  -6  -7   82.60    7.22
   3   6  -6  133.54   11.37
   3   6  -6  127.91   12.18
  -3  -6  -6  121.43    9.85
  -3   6   5  322.26   25.21
   3   6  -5  191.74   17.23
  -3   6   5  316.29   23.89
   3   6  -5  210.69   17.25
  -3   6   4   84.72   11.44
  -3   6   4   90.21   11.86
  -3   6   3  130.51   14.06
  -3   6   3  126.46   13.73
  -3   6   2   98.72   12.02
  -3   6   2   71.95    7.46
  -3   6   2  107.25   12.09
  -3   6   2   84.69    7.28
  -3   6   1  251.39   17.72
  -3   6   1  250.01   18.47
  -3   6   1  289.96   23.00
  -3   6   1  299.86   23.07
  -3   6   0   32.09    4.40
  -3   6   0   42.10    5.51
  -3   6   0   31.25    6.57
  -3   6   0   30.26    6.67
  -3   6  -1  254.73   19.33
  -3   6  -1  273.88   23.37
  -3   6  -2   79.49    7.73
  -3   6  -2   79.89    9.82
   3  -6  -2   94.30    8.07
   3  -6  -3   87.85    8.33
  -3   6  -3   85.73    9.88
   3  -6  -3   86.03    8.28
   3  -6  -4   75.12    7.45
   3  -6  -4   69.59    3.80
   3  -6  -5  100.12    8.19
  -3   6  -5  126.88    8.52
  -3   6  -5  192.37   13.97
   3  -6  -5  243.11   13.96
  -3   6  -6   93.27    7.89
   3  -6  -6  100.09    8.84
   3  -6  -6  143.92   10.21
   3  -6  -6  166.83   12.59
   3  -6  -6  191.85   13.11
  -3   6  -7   68.92    6.26
   3  -6  -7   86.90    9.80
  -3   6  -8  146.12   11.24
   3  -6  -8  192.59   13.04
   3  -6  -9  138.61   11.06
   3  -6 -10   33.32    7.29
  -3   6 -11    8.36    2.22
   3  -6 -11   10.65    3.22
   3  -6 -11    8.32    2.45
  -3   6 -12   13.00    2.26
   3  -6 -12   12.57    2.50
   3  -6 -12   11.73    2.88
  -3   6 -13    6.91    1.66
   3  -6 -13    7.08    1.79
   3  -6 -13    7.36    2.07
  -3   6 -14    2.21    1.02
   3  -6 -14    0.84    1.26
   3   7 -14    2.92    0.92
  -3  -7 -13    4.58    1.18
   3   7 -13    4.11    1.17
   3   7 -12    6.17    1.48
   3   7 -11   35.85    3.44
   3   7 -10   32.05    3.35
   3   7  -9  171.34   12.32
  -3  -7  -9  220.08   13.96
  -3  -7  -8  114.89    9.60
   3   7  -7   15.53    3.85
  -3  -7  -7   22.67    3.91
   3   7  -7   16.65    3.79
   3   7  -6  184.75   15.20
   3   7  -6  150.22   14.53
  -3  -7  -6  183.69   13.44
  -3   7   5   28.87    6.80
  -3  -7  -5   33.36    4.56
   3   7  -5   19.14    4.14
   3   7  -5   30.76    5.45
  -3   7   4   17.84    5.65
  -3   7   4   21.31    6.45
  -3  -7  -4   22.27    3.77
   3   7  -4   19.93    4.05
   3   7  -3   22.47    4.29
  -3   7   3   35.32    7.57
  -3  -7  -3   28.45    3.79
  -3   7   3   31.64    4.51
  -3   7   3   33.51    6.46
  -3   7   2   11.82    2.54
   3   7  -2    9.40    2.70
  -3   7   2   14.17    5.61
  -3   7   2    9.78    2.78
  -3   7   2    6.94    3.60
  -3   7   1   85.75    8.04
  -3   7   1   83.97   10.86
  -3   7   1   99.88   12.12
  -3   7   1  104.24    9.21
  -3   7   0  372.07   26.46
  -3   7   0  401.62   31.19
  -3   7   0  354.92   29.49
  -3   7  -1   92.30    8.68
  -3   7  -1   99.71   12.16
  -3   7  -2    9.04    2.68
  -3   7  -2   10.21    4.10
  -3   7  -3   27.18    5.37
  -3   7  -3   21.73    6.16
   3  -7  -3   29.77    5.04
  -3   7  -3   28.98    4.52
  -3   7  -4   23.87    6.10
   3  -7  -4   21.15    4.47
  -3   7  -4   16.48    3.59
  -3   7  -5   22.63    5.36
   3  -7  -5   30.53    4.60
  -3   7  -5   22.74    2.95
   3  -7  -5   32.09    3.20
   3  -7  -6  134.87   11.27
  -3   7  -6  136.77   10.67
  -3   7  -7   15.95    2.90
   3  -7  -7   25.72    4.22
  -3   7  -8   97.77    8.31
   3  -7  -8  117.72    9.48
   3  -7  -9  221.61   15.70
  -3   7  -9  223.10   15.13
  -3   7 -10   33.97    4.12
   3  -7 -11   41.35    4.41
   3  -7 -11   43.72    5.02
   3  -7 -12    6.83    2.27
   3  -7 -12    7.29    1.91
  -3   7 -13    3.02    1.18
   3  -7 -13    3.45    1.62
   3  -7 -14    2.27    1.06
  -3  -8 -13   29.01    2.37
   3   8 -13   26.57    2.46
   3   8 -12   31.98    2.97
   3   8 -11   75.05    5.68
   3   8 -10    1.23    1.44
  -3  -8  -9  160.05   11.69
   3   8  -9  148.81   10.64
  -3  -8  -8   84.00    7.51
   3   8  -8   73.38    6.14
   3   8  -7   20.78    4.48
   3   8  -7   10.70    3.28
  -3  -8  -7   25.03    4.27
   3   8  -7   19.53    2.96
   3   8  -6  126.98   12.04
  -3  -8  -6  126.81   10.22
   3   8  -6  132.37    9.01
  -3   8   5   80.07    9.18
  -3  -8  -5  109.39    8.78
   3   8  -5   62.26    7.91
  -3   8   5  101.35   11.79
  -3   8   5   94.83   12.79
   3   8  -5   98.22   10.66
  -3   8   4   16.41    6.06
   3   8  -4    9.27    2.94
  -3   8   4   10.49    4.38
  -3  -8  -4   13.04    3.29
   3   8  -3   37.40    5.47
  -3  -8  -3   51.13    5.20
  -3   8   3   41.69    8.58
  -3   8   3   42.72    7.15
   3   8  -2   14.62    3.58
  -3  -8  -2   22.09    3.26
  -3   8   2   14.10    4.43
  -3   8   1   45.58    5.10
   3   8  -1   39.96    5.26
  -3  -8  -1   25.28    3.52
  -3   8   1   39.04    6.67
   3  -8   1   24.04    2.96
  -3   8   1   50.88    8.49
  -3   8   0    7.10    2.52
   3  -8   0    4.74    1.89
  -3   8   0    6.45    3.67
  -3   8  -1   40.10    5.76
   3  -8  -1   30.91    4.41
  -3   8  -2   19.66    4.11
   3  -8  -2   20.10    3.49
  -3   8  -2   19.82    5.51
  -3   8  -2   25.85    3.48
  -3   8  -3   48.80    7.99
   3  -8  -3   47.49    7.30
  -3   8  -3   57.02    7.06
  -3   8  -3   57.55   10.05
  -3   8  -4   11.71    5.04
  -3   8  -4   14.61    3.67
   3  -8  -4   10.79    4.10
   3  -8  -5   64.08    6.02
   3  -8  -5   92.97    8.15
  -3   8  -5   89.42   10.65
  -3   8  -5   86.95    6.68
  -3   8  -6  103.73    8.39
   3  -8  -6   85.10    8.61
  -3   8  -7   20.26    3.41
   3  -8  -7   21.58    4.14
  -3   8  -8   72.30    6.71
   3  -8  -8   79.74    7.41
   3  -8  -9  147.62   11.40
  -3   8  -9  155.69   11.19
  -3   8 -10    1.88    1.94
   3  -8 -11   87.52    6.86
  -3   8 -11   70.69    5.83
   3  -8 -11   73.26    5.97
   3  -8 -12   39.85    4.00
   3  -8 -13   25.78    2.66
  -3  -9 -13    0.18    0.54
   3   9 -12    6.68    1.42
  -3  -9 -12    6.20    1.27
  -3  -9 -11    4.18    1.41
   3   9 -11    2.58    1.34
   3   9 -10   43.63    4.09
  -3  -9  -9  120.71    9.66
   3   9  -9  131.38    9.25
  -3  -9  -8   98.37    8.95
   3   9  -8  116.10    8.44
   3   9  -7   12.36    3.75
   3   9  -7    8.82    2.72
   3   9  -7   13.72    2.63
  -3  -9  -7   15.80    3.78
   3   9  -6  116.66   11.50
  -3  -9  -6  121.11    9.28
  -3   9   5   15.67    4.98
   3   9  -5   12.58    3.19
   3   9  -5   18.74    4.68
  -3   9   4  103.50   12.02
  -3  -9  -4  130.03    9.65
   3   9  -4  135.30   12.48
  -3   9   3   67.25    9.63
   3   9  -3   72.50    8.04
   3   9  -2    1.60    1.88
   3  -9   2    2.20    1.86
  -3  -9  -2    3.72    2.48
  -3   9   2    1.10    2.45
   3   9  -1   71.09    7.55
  -3  -9  -1   55.97    5.64
  -3   9   1   59.23    8.70
   3  -9   1   54.14    5.23
  -3   9   0    4.34    2.31
   3   9   0    2.53    2.30
  -3  -9   0    6.49    2.55
   3  -9   0    2.78    2.44
  -3   9   0    1.66    2.78
  -3   9  -1   78.38    8.79
   3  -9  -1   69.45    7.35
   3   9   1   88.72    9.31
  -3   9  -2    4.15    2.55
  -3   9  -2    2.83    3.73
   3  -9  -2    2.48    2.96
   3  -9  -3  115.61   13.32
  -3   9  -3   81.00   15.08
  -3   9  -3  113.51   12.57
  -3   9  -4  123.87   15.02
   3  -9  -4  137.99   11.91
   3  -9  -4  160.18    9.54
  -3   9  -4  141.94   10.88
   3  -9  -5   14.03    3.56
  -3   9  -5   12.87    4.58
  -3   9  -5   16.55    3.20
  -3   9  -6  114.67    8.95
   3  -9  -6   92.27    9.07
   3  -9  -6  111.95    9.75
   3  -9  -7   14.69    3.75
  -3   9  -7   19.61    3.43
  -3   9  -8  106.73    8.40
   3  -9  -8   95.39    8.69
   3  -9  -9  106.86    9.06
  -3   9  -9  125.00    9.03
  -3   9 -10   36.60    3.76
  -3   9 -11    3.98    1.40
   3  -9 -11    2.82    1.92
   3  -9 -12    6.74    1.75
  -3   9 -12    6.93    1.28
  -3 -10 -11   36.84    3.02
   3  10 -11   34.17    3.02
  -3 -10 -11   29.73    2.89
   3  10 -10    1.73    1.50
   3  10  -9   87.61    6.05
  -3 -10  -9   52.68    5.52
  -3 -10  -8   10.09    2.73
  -3 -10  -7   21.22    3.85
  -3 -10  -6  212.63   15.39
   3  10  -5  115.21   11.20
   3  10  -5   76.17    8.09
  -3  10   5   97.96   12.07
   3 -10   4   50.50    5.20
  -3  10   4   80.74   10.30
  -3 -10  -4  119.25    8.37
   3  10  -4   55.44    6.82
   3  10  -4  104.92   10.31
   3 -10   3   22.19    3.12
  -3 -10  -3   37.36    4.84
   3  10  -3   24.51    4.47
  -3  10   3   32.47    6.49
   3  10  -2   72.64    7.88
   3 -10   2   61.03    6.20
  -3  10   2   73.00    9.95
  -3 -10  -1  184.55   12.42
   3 -10   1  145.53   11.80
  -3  10   1  155.86   16.21
   3  10  -1  172.07   14.23
  -3  10   0   48.88    8.75
  -3 -10   0   44.18    5.35
   3 -10   0   53.98    5.91
  -3  10  -1  182.99   14.98
   3 -10  -1  210.42   14.03
  -3 -10   2  156.92   16.14
   3 -10  -2  117.30   16.88
  -3  10  -2   95.90   18.98
  -3 -10   3  249.33   11.56
   3 -10  -3   43.12   10.10
   3 -10  -3  182.39    8.85
  -3  10  -3   30.56   11.08
  -3  10  -4   94.43   13.41
   3 -10  -4   88.17    8.66
  -3  10  -5  111.92   13.05
  -3  10  -5  140.28    9.45
  -3  10  -6  268.26   17.24
   3 -10  -6  277.74   18.61
   3 -10  -7   22.49    4.26
  -3  10  -7   23.25    3.65
   3 -10  -8   11.50    3.23
  -3  10  -8   14.34    2.88
   3 -10  -9   72.48    6.53
  -3  10  -9   74.80    6.11
  -3  10 -10    4.53    1.60
   3 -10 -10    2.23    2.04
   3 -10 -11   29.93    3.29
   3 -10 -12   36.53    3.03
  -3 -11 -11   81.73    5.36
  -3 -11 -10   14.18    2.11
  -3 -11 -10   12.10    2.03
   3 -11   9   58.04    4.20
   3 -11   8   59.46    4.28
  -3 -11  -8   39.42    4.56
  -3 -11  -7    2.46    2.37
   3 -11   7   26.82    2.86
   3 -11   6   22.36    2.97
  -3 -11  -6    5.56    2.86
   3 -11   5   33.62    4.01
  -3 -11  -5   34.98    4.77
  -3 -11  -4   96.94    7.94
   3 -11   4   53.61    5.42
  -3 -11  -3   50.54    5.75
   3 -11   3   31.59    4.40
  -3  11   2   99.66   12.65
   3 -11   2   96.77    8.82
  -3 -11  -2  129.22    9.98
   3 -11   1   33.17    5.37
  -3 -11  -1   48.14    5.67
  -3  11   1   34.46    7.47
  -3  11   0    9.31    4.72
  -3 -11   0   12.05    3.54
   3 -11   0    9.15    3.66
   3 -11  -1   55.89   10.21
  -3 -11   1   43.23    9.46
  -3 -11   2  115.23   14.48
  -3  11  -2  118.94   18.81
  -3 -11   3  110.61    8.84
   3 -11  -3  123.14    7.51
   3 -11  -4  109.71   10.72
   3 -11  -4   63.93    7.92
   3 -11  -5   48.72    6.91
   3 -11  -5   68.99    9.39
   3 -11  -6   10.13    5.34
  -3 -11   6   14.78    3.80
   3 -11  -6   10.35    4.26
   3 -11  -7    4.98    4.12
  -3 -11   7  283.40    7.57
  -3 -11   8  256.39    9.50
   3 -11  -8   53.05    8.68
   3 -11  -9   36.17    4.01
   3 -11 -10   11.07    2.23
  -3 -12 -10   15.27    1.55
  -3 -12 -10   10.93    1.26
  -3 -12  -9   43.92    3.15
  -3 -12  -9   41.02    2.60
   3 -12   8    8.16    1.88
  -3 -12  -8    4.14    1.39
   3 -12   7   31.29    3.41
   3 -12   6   58.63    5.29
  -3 -12  -6   65.72    6.10
   3 -12   5   29.35    4.00
  -3 -12  -5   36.82    4.71
   3 -12   4    0.92    2.79
  -3 -12  -3   40.99    5.44
   3 -12   3   21.73    4.13
  -3 -12  -2   55.33    6.28
   3 -12   2   34.96    5.32
  -3 -12  -1  134.52   10.89
   3 -12   1  113.89   10.01
  -3 -12   0   15.29    6.04
   3 -12   0   17.12    6.17
  -3 -12   1  128.72   15.26
   3 -12  -1  150.09   15.98
  -3 -12   2   48.41    7.85
   3 -12  -2   69.73    8.94
  -3 -12   3   38.24    5.41
   3 -12  -3   48.54    6.73
   3 -12  -3   35.91    4.65
   3 -12  -4    3.03    5.45
  -3 -12   4   15.87    3.88
  -3 -12   5   68.16    6.04
   3 -12  -5   62.28    7.49
  -3 -12   5   65.92    6.19
   3 -12  -5   52.44    8.26
  -3 -12   6  116.91    8.10
  -3 -12   6   97.47    7.60
   3 -12  -6   87.47    8.97
   3 -12  -7   18.44    3.99
  -3 -12   7   57.93    4.08
   3 -12  -8    3.24    1.96
   3 -12  -9   36.32    3.69
  -3 -13  -8    6.33    1.43
   3 -13   7    2.23    1.32
  -3 -13  -7    5.24    1.53
  -3 -13  -6   11.88    1.93
   3 -13   6   -1.82    2.34
  -3 -13  -5   40.04    3.37
   3 -13   5   22.49    3.63
   3 -13   4   62.95    6.24
  -3 -13  -4   77.15    5.81
  -3 -13  -4   81.67    7.43
   3 -13   3   24.53    3.65
  -3 -13  -3   23.29    2.52
  -3 -13  -2   53.02    6.25
   3 -13   2   41.24    5.10
   3 -13   1    8.91    3.33
  -3 -13  -1    8.58    3.89
  -3 -13   0    0.18    3.38
   3 -13   0    4.23    3.28
  -3 -13   1    8.09    3.72
   3 -13  -1   14.13    4.06
   3 -13  -2   57.17    6.78
  -3 -13   2   53.35    6.19
   3 -13  -3   43.23    7.43
  -3 -13   3   30.08    4.46
   3 -13  -4  115.68   10.39
  -3 -13   4  108.13    7.49
   3 -13  -4   90.95    8.40
  -3 -13   5   59.92    5.06
   3 -13  -5   49.11    5.85
   3 -13  -6    8.85    2.67
   3 -13  -7    4.27    1.75
  -3 -14  -5   16.44    1.73
   3 -14   4   26.82    3.11
  -3 -14  -3   75.64    5.64
   3 -14   3   37.64    4.32
  -3 -14  -2   37.13    4.00
   3 -14   2   19.51    3.32
   3 -14   1   53.20    5.20
   3 -14   0   99.93    8.04
  -3 -14   1   65.26    5.56
  -3 -14   2   29.94    3.24
   3 -14  -2   24.57    5.20
   3 -14  -2   20.61    3.46
  -3 -14   3   55.79    4.66
   3 -14  -3   59.76    6.53
   3 -14  -3   47.17    4.92
  -3 -14   4   43.36    3.62
   3 -14  -4   31.37    3.77
   3 -14  -5   10.35    1.79
  -3 -15  -2   46.38    3.83
   3 -15   2   30.55    4.12
   3 -15   0  113.96    9.14
  -3 -15   0  132.11    8.50
   3 -15  -1   68.73    6.13
  -3 -15   1   81.08    5.59
  -3 -15   2   33.41    2.93
   4   0   0 2667.45  138.21
  -4   0   0 2125.10  136.81
   4   0  -1  627.09   38.00
  -4   0   1  552.04   36.43
  -4   0  -1  495.71   35.93
   4   0   1  663.20   36.58
  -4   0  -2  195.08   15.12
   4   0   2  205.50   13.46
   4   0  -2  219.38   17.18
   4   0  -3  104.15   11.32
  -4   0  -3   91.02    8.21
   4   0  -4   18.02    5.86
  -4   0  -4   10.55    2.16
   4   0  -5   80.39    7.43
   4   0  -5   84.91   10.40
   4   0  -6   15.91    4.80
   4   0  -6   12.15    2.73
   4   0  -7   57.88   10.30
   4   0  -7   50.68    4.37
   4   0  -7   46.78    5.10
   4   0  -7   42.12    7.30
  -4   0  -7   34.52    3.81
   4   0  -8  112.10   12.29
   4   0  -8   87.81    7.48
   4   0  -8  137.16   15.63
   4   0  -8  110.19   12.03
   4   0  -8   80.56    7.17
   4   0  -8  101.74    7.26
  -4   0  -8   87.07    7.00
   4   0  -9   -0.89    1.60
   4   0  -9    0.26    2.07
   4   0  -9    1.13    4.16
  -4   0  -9    0.26    0.96
   4   0  -9    0.41    2.87
   4   0  -9    0.24    1.93
  -4   0  -9    1.25    1.55
   4   0 -10   74.99   11.59
  -4   0 -10   48.14    5.08
   4   0 -10   66.17    5.59
   4   0 -10   61.34    8.93
   4   0 -10   60.00    6.02
   4   0 -10   59.14    5.95
   4   0 -11  119.69   14.88
   4   0 -11  132.97    9.37
   4   0 -11  139.92   14.43
   4   0 -11  136.44   10.41
   4   0 -11  130.49   10.18
  -4   0 -11  108.30    9.00
   4   0 -12   11.58    2.28
  -4   0 -12    6.49    2.03
   4   0 -12    9.40    3.05
  -4   0 -13    1.73    1.40
   4   0 -13    3.92    2.36
   4   0 -13    2.36    1.52
   4   0 -14    2.39    1.26
   4   0 -15   15.87    1.79
   4   1 -15   20.15    2.10
   4   1 -14   43.50    3.86
   4   1 -14   44.86    3.94
   4   1 -13   18.48    2.54
   4   1 -12   62.65    5.52
   4   1 -12   70.21    6.70
   4   1 -11   81.54   11.63
  -4  -1 -11   75.41    5.67
   4   1 -11  108.25   12.04
   4   1 -11  101.91    7.19
   4   1 -11   99.98    8.09
   4   1 -10   45.28    8.93
   4   1 -10   54.76    4.90
  -4  -1 -10   43.03    3.68
   4   1 -10   52.79    8.30
   4   1 -10   45.74    5.16
   4   1 -10   51.74    5.50
   4   1  -9   31.92    7.79
  -4  -1  -9   28.68    2.88
   4   1  -9   22.20    3.06
  -4  -1  -9   17.61    2.37
   4   1  -9   24.25    3.52
   4   1  -9   26.35    6.01
  -4  -1  -9   24.22    3.31
   4   1  -9   26.31    3.77
   4   1  -8  544.00   36.67
   4   1  -8  499.98   32.31
   4   1  -8  432.95   25.09
   4   1  -8  345.79   26.26
   4   1  -8  420.45   25.81
  -4  -1  -8  413.92   25.41
   4   1  -8  486.84   31.85
   4   1  -8  352.99   25.10
   4   1  -7   69.85    7.06
  -4  -1  -7   76.02    6.23
   4   1  -7   83.69   10.01
   4   1  -7   66.21    5.93
   4   1  -7   73.01    6.32
   4   1  -7   75.49    5.95
   4   1  -6   18.41    3.42
   4   1  -6   24.24    5.60
   4   1  -5   27.25    8.02
   4   1  -5   25.16    4.18
   4   1  -5   30.03    5.91
   4   1  -4  420.85   25.49
   4   1  -4  689.77   38.09
   4   1  -3   78.25   10.76
   4   1  -2  652.49   43.89
   4   1  -1  313.53   21.63
  -4  -1  -1  257.27   18.96
  -4   1   1  270.15   19.62
   4   1   0   23.70    4.63
  -4   1   0   24.13    4.69
  -4  -1   0   21.01    3.89
   4   1   1  236.96   16.39
  -4  -1   1  251.00   17.24
  -4   1  -1  232.51   17.37
  -4  -1   2  519.57   29.09
  -4   1  -2  467.62   29.04
  -4   1  -3   61.80    7.11
  -4   1  -4  373.37   26.55
   4  -1  -4  463.72   26.38
   4  -1  -5   22.14    3.05
   4  -1  -6   22.14    3.22
  -4   1  -7   49.82    4.67
   4  -1  -7   63.18    5.42
   4  -1  -8  569.97   36.71
   4  -1  -8  406.36   24.05
  -4   1  -8  302.68   23.34
   4  -1  -8  387.12   24.47
  -4   1  -8  544.99   25.35
   4  -1  -9   33.73    8.15
   4  -1  -9   25.09    3.74
   4  -1  -9   22.58    3.65
  -4   1  -9   27.74    3.44
  -4   1  -9   17.70    2.72
  -4   1 -10   53.56    4.80
  -4   1 -10   41.92    4.53
   4  -1 -10   48.55    8.06
   4  -1 -10   59.22   10.42
   4  -1 -10   55.84    5.77
   4  -1 -10   51.60    5.65
   4  -1 -11   95.29    8.24
   4  -1 -11   88.21   11.24
   4  -1 -11  104.47    8.75
  -4   1 -11  102.26    7.14
   4  -1 -11  106.15   14.04
  -4   1 -11   76.44    7.00
   4  -1 -12   66.15    6.39
   4  -1 -12   69.12    6.56
  -4   1 -12   48.73    4.93
   4  -1 -13   20.58    3.54
  -4   1 -13   14.35    2.34
   4  -1 -15   16.11    1.75
   4   2 -15    3.33    1.02
   4   2 -14   68.81    5.37
   4   2 -13    2.89    1.34
   4   2 -12   59.36    4.86
  -4  -2 -12   48.09    4.74
   4   2 -11   49.58    5.42
  -4  -2 -11   35.61    3.94
  -4  -2 -11   33.33    3.08
   4   2 -11   40.10    7.12
   4   2 -11   37.33    3.85
   4   2 -10   44.22    9.08
   4   2 -10   47.21    4.54
  -4  -2 -10   43.40    3.90
   4   2 -10   49.04    7.76
   4   2 -10   60.26    5.98
  -4  -2 -10   47.22    4.88
   4   2  -9   26.48    7.05
   4   2  -9   10.70    2.99
   4   2  -9   19.51    2.71
  -4  -2  -9   21.70    3.28
   4   2  -9   21.76    5.11
   4   2  -9   25.02    3.83
   4   2  -8   49.63    7.68
   4   2  -8   48.37    4.41
  -4  -2  -8   57.71    5.47
   4   2  -8   56.64   10.69
   4   2  -8   45.26    7.30
   4   2  -8   54.50    5.54
   4   2  -8   47.30    5.86
   4   2  -7  108.10    8.16
   4   2  -7   97.29    9.98
  -4  -2  -7  141.68    9.61
   4   2  -7  136.69    9.51
   4   2  -7  103.70   11.50
   4   2  -7  102.28   11.72
   4   2  -6  147.75   14.00
   4   2  -6  161.06   13.03
   4   2  -5  373.19   24.87
   4   2  -5  435.03   29.70
   4   2  -5  476.41   28.66
   4   2  -4  296.95   26.48
   4   2  -3  562.38   40.23
   4   2  -2  270.87   21.87
   4   2  -1  235.80   17.85
  -4  -2  -1  209.27   15.96
   4   2   0   24.00    4.30
  -4  -2   0   28.72    4.21
   4   2   1  195.38   14.31
  -4  -2   1  213.66   15.03
  -4   2  -2  241.46   18.58
  -4  -2   2  216.36   16.16
  -4   2  -3  447.89   30.56
  -4   2  -4  194.76   16.39
   4  -2  -4  244.25   14.64
   4  -2  -5  452.13   31.91
   4  -2  -6  161.30   14.77
   4  -2  -7  107.82    7.91
   4  -2  -7  124.70   12.12
   4  -2  -7  121.54   11.75
  -4   2  -7  116.55    7.82
   4  -2  -7  150.54   15.51
   4  -2  -7  114.49    7.41
   4  -2  -8   61.98   10.94
   4  -2  -8   59.90    8.41
   4  -2  -8   49.05    4.40
  -4   2  -8   34.59    3.76
   4  -2  -8   55.83    8.03
   4  -2  -8   47.58    5.09
  -4   2  -8   53.84    4.84
   4  -2  -9   32.38    8.81
   4  -2  -9   21.75    2.97
  -4   2  -9   24.37    3.22
   4  -2  -9   28.35    4.11
   4  -2  -9   19.41    5.50
  -4   2  -9   16.99    2.67
   4  -2 -10   67.68   11.65
  -4   2 -10   55.84    5.02
   4  -2 -10   52.67    4.87
   4  -2 -10   49.51    7.87
   4  -2 -10   58.15    6.12
   4  -2 -10   52.26    5.76
  -4   2 -10   46.24    4.63
   4  -2 -11   44.83    9.16
   4  -2 -11   41.53    7.34
   4  -2 -11   42.24    4.13
   4  -2 -11   49.93    5.54
  -4   2 -11   41.75    4.09
   4  -2 -11   41.82    5.15
  -4   2 -11   30.99    3.87
   4  -2 -12   62.79    5.10
   4  -2 -12   70.74    6.77
   4  -2 -12   71.83    6.57
  -4   2 -12   49.11    4.96
   4  -2 -13    1.81    1.24
   4  -2 -13    2.04    2.19
   4  -2 -13    2.01    2.18
   4  -2 -15    3.61    0.88
   4   3 -15    4.60    0.95
   4   3 -15    4.40    1.00
   4   3 -14   10.73    1.94
   4   3 -13   21.22    2.45
   4   3 -12   57.31    5.00
  -4  -3 -12   70.86    4.87
  -4  -3 -11   10.43    1.79
   4   3 -11    9.39    1.94
   4   3 -11   10.41    3.78
  -4  -3 -11    9.57    2.24
  -4  -3 -10  174.71   12.18
  -4  -3 -10  178.18   11.04
   4   3 -10  163.10   11.32
   4   3 -10  156.92   14.93
   4   3  -9   16.38    3.81
  -4  -3  -9   21.00    2.51
   4   3  -9   30.13    7.60
   4   3  -9   17.86    2.43
  -4  -3  -9   20.97    3.27
   4   3  -9   19.22    4.43
   4   3  -9   31.06    4.60
   4   3  -8   50.58    6.55
   4   3  -8   41.75    4.08
   4   3  -8   65.59   11.19
  -4  -3  -8   69.36    5.89
   4   3  -8   44.19    6.63
   4   3  -8   69.91    6.48
   4   3  -7   77.71   12.25
   4   3  -7   60.10    7.21
   4   3  -7   36.28    6.27
   4   3  -7   48.24    6.79
   4   3  -7   43.95    4.10
   4   3  -7   74.56    6.44
  -4  -3  -7   64.62    5.73
   4   3  -6  137.68   10.42
   4   3  -6  146.78   12.97
   4   3  -5   91.89    9.25
   4   3  -5   68.17    8.13
   4   3  -5   71.58    6.21
   4   3  -4  229.49   21.94
   4   3  -3  322.57   25.94
   4   3  -2  160.57   14.94
  -4   3   1  348.37   24.26
   4   3  -1  348.25   24.81
  -4   3   0   31.63    5.44
  -4  -3   0   38.74    4.91
  -4   3  -1  400.34   29.81
  -4  -3   1  404.41   26.04
  -4   3  -1  394.58   27.45
  -4   3  -2  147.33   13.36
  -4   3  -2  175.59   15.81
  -4  -3   2  165.08   12.58
  -4   3  -3  277.54   22.15
  -4  -3   3  296.58   20.22
  -4   3  -4  152.85   13.22
   4  -3  -5   84.85    9.65
   4  -3  -6  166.46   14.23
  -4   3  -6  128.39    9.50
   4  -3  -6  156.59   11.16
  -4   3  -7   33.04    3.43
   4  -3  -7   53.72    4.26
   4  -3  -7   52.03    7.67
   4  -3  -7   59.28    7.86
  -4   3  -7   49.06    4.36
   4  -3  -8   67.28   11.35
   4  -3  -8   58.20    4.69
  -4   3  -8   52.08    4.82
   4  -3  -8   58.89    8.11
   4  -3  -8   61.20    6.00
  -4   3  -8   39.21    4.05
   4  -3  -9   31.43    8.94
  -4   3  -9   20.57    3.10
   4  -3  -9   20.63    2.82
   4  -3  -9   23.11    4.09
   4  -3  -9   17.26    4.73
  -4   3  -9   18.98    2.64
   4  -3 -10  219.99   21.29
   4  -3 -10  168.49   11.65
   4  -3 -10  172.90   16.20
   4  -3 -10  209.17   13.75
  -4   3 -10  180.65   12.07
  -4   3 -10  148.18   11.50
  -4   3 -11   10.89    2.36
   4  -3 -11   13.51    5.55
   4  -3 -11    9.83    2.06
   4  -3 -11   14.25    3.58
   4  -3 -11    6.65    3.39
   4  -3 -11    9.88    3.13
  -4   3 -11    7.30    2.00
  -4   3 -12   63.21    5.21
   4  -3 -12   58.54    4.86
  -4   3 -12   51.44    4.84
   4  -3 -13   19.93    2.41
   4  -3 -13   28.41    3.84
   4   4 -15   18.91    1.82
   4   4 -14    7.68    1.60
   4   4 -14    6.98    1.24
   4   4 -13   69.83    5.14
   4   4 -12   17.69    2.23
  -4  -4 -12   27.07    2.61
   4   4 -11   32.74    3.08
  -4  -4 -10   95.81    6.17
   4   4 -10   62.36    8.09
   4   4 -10   63.95    5.48
  -4  -4 -10   85.18    6.66
   4   4  -9  207.69   15.58
   4   4  -9  155.61   10.93
   4   4  -9  147.68   13.66
  -4  -4  -9  208.57   12.51
   4   4  -8   42.54    6.30
   4   4  -8   32.25    2.99
   4   4  -8   25.92    4.72
  -4  -4  -8   39.00    4.19
   4   4  -7   33.32    5.13
   4   4  -7   53.62    7.09
   4   4  -7   28.98    2.78
  -4  -4  -7   25.13    2.93
   4   4  -7   39.04    5.40
  -4  -4  -7   49.99    4.38
   4   4  -6    1.55    1.29
   4   4  -6    4.26    2.88
   4   4  -6    0.96    0.84
   4   4  -6    0.62    1.69
   4   4  -6    1.71    1.94
   4   4  -5  295.32   24.14
   4   4  -5  163.58   14.43
   4   4  -5  254.64   17.96
   4   4  -5  189.34   13.84
   4   4  -4  113.67   13.19
   4   4  -4   66.89    7.49
   4   4  -3  231.14   20.57
  -4   4   2  764.52   47.95
  -4   4   1  582.15   40.54
  -4   4   1  820.23   48.14
  -4   4   0  786.22   49.55
  -4   4  -1  794.69   50.68
  -4   4  -1  705.81   46.23
  -4  -4   1  710.85   44.10
  -4   4  -2 1106.74   69.13
  -4  -4   2 1096.74   63.83
  -4   4  -2  990.69   65.66
  -4   4  -3  230.10   21.34
  -4  -4   3  302.47   19.47
  -4   4  -4   76.34    9.70
  -4  -4   4  111.89    9.43
   4  -4  -4   92.77   10.02
  -4   4  -5  139.96    9.99
   4  -4  -5  127.51   10.24
  -4   4  -6    0.50    1.25
  -4   4  -6    0.95    0.82
   4  -4  -6   -5.24    4.17
   4  -4  -6    1.06    1.31
   4  -4  -6    1.61    2.68
   4  -4  -6    1.81    2.48
   4  -4  -7   41.93    7.16
   4  -4  -7   51.91    4.14
   4  -4  -7   44.57    7.07
   4  -4  -7   56.95    5.33
  -4   4  -7   38.59    3.91
  -4   4  -7   31.32    3.33
   4  -4  -8   41.76    3.76
   4  -4  -8   42.33    6.92
  -4   4  -8   30.40    3.65
  -4   4  -8   28.16    3.12
   4  -4  -9  265.92   23.26
   4  -4  -9  225.81   13.38
   4  -4  -9  197.27   17.32
   4  -4  -9  258.20   15.80
  -4   4  -9  188.97   13.38
  -4   4  -9  160.08   12.66
   4  -4 -10  112.37   14.61
  -4   4 -10   83.14    6.95
   4  -4 -10   74.59    9.97
   4  -4 -10   84.80    6.49
   4  -4 -10  104.14    8.61
  -4   4 -10   70.51    6.26
   4  -4 -11   33.61    3.61
  -4   4 -11   39.17    4.19
   4  -4 -12   21.10    2.60
   4  -4 -12   28.43    4.12
  -4   4 -12   25.09    3.16
   4  -4 -13  102.31    8.08
   4  -4 -14    6.06    1.64
   4   5 -13   15.36    2.19
   4   5 -12   10.67    1.61
   4   5 -12   12.88    2.12
   4   5 -11   10.86    1.54
  -4  -5 -10    8.88    2.02
   4   5 -10    5.47    1.25
   4   5  -9   46.44    6.18
   4   5  -9   56.03    4.26
   4   5  -8   11.40    1.64
   4   5  -8   10.60    2.75
  -4  -5  -8   12.52    2.29
   4   5  -7   18.10    2.02
   4   5  -7   21.65    3.74
  -4  -5  -7   20.15    2.74
   4   5  -6   59.53    5.72
   4   5  -6   47.08    5.80
   4   5  -6   43.53    5.52
  -4  -5  -6   44.12    4.30
   4   5  -5   13.99    2.98
   4   5  -5   12.91    2.87
  -4   5   4  171.15   19.94
   4   5  -4   63.98    6.60
   4   5  -3  125.60   10.86
  -4   5   3  321.98   26.33
  -4   5   2  118.41   15.57
  -4   5   2  165.09   21.53
  -4   5   1  223.85   20.81
  -4   5   1  298.29   27.32
  -4   5   0  103.25   13.85
  -4   5   0   78.27    8.69
  -4   5  -1  157.94   14.02
  -4   5  -2   86.39   11.48
  -4   5  -2   79.27    9.22
  -4   5  -2   85.61   11.44
  -4   5  -3  207.53   18.94
   4  -5  -4  122.95   10.44
   4  -5  -4  143.75   10.62
   4  -5  -4   58.50    4.05
  -4   5  -4   66.68    5.05
   4  -5  -5   16.74    2.86
  -4   5  -5   12.80    2.02
   4  -5  -6   83.71   10.20
   4  -5  -6   79.39    6.23
   4  -5  -6   68.28    9.63
   4  -5  -6  102.62    8.33
   4  -5  -7   37.77    3.80
   4  -5  -7   39.01    6.75
   4  -5  -7   36.72    5.06
   4  -5  -8   18.07    3.72
  -4   5  -8   13.45    2.74
   4  -5  -8   21.57    2.80
   4  -5  -8   17.31    4.56
   4  -5  -9   85.34   12.47
   4  -5  -9   83.59    6.29
   4  -5  -9   75.01    9.76
  -4   5  -9   68.64    6.51
  -4   5 -10    5.87    2.26
   4  -5 -10    6.00    4.49
   4  -5 -10    8.98    1.94
   4  -5 -10   10.87    3.51
   4  -5 -10    6.81    3.45
   4  -5 -11   20.40    3.80
  -4   5 -11   15.81    2.90
   4  -5 -11   17.67    3.26
   4  -5 -11   15.48    2.28
   4  -5 -12   14.31    2.81
   4  -5 -12   19.86    3.48
  -4   5 -12   14.97    2.59
   4  -5 -13   16.12    2.58
   4  -5 -13   17.36    2.81
  -4   5 -13   19.04    2.42
   4  -5 -14   26.51    2.68
   4  -5 -14   27.66    2.79
   4   6 -14   42.84    3.38
   4   6 -13    2.67    1.27
  -4  -6 -12   71.94    5.15
   4   6 -12   60.46    5.15
   4   6 -11    3.91    1.47
  -4  -6 -10  104.23    7.74
   4   6  -9    4.67    3.12
  -4  -6  -8    5.05    2.04
   4   6  -8   11.01    3.93
   4   6  -7   26.43    4.13
   4   6  -7   29.40    5.89
  -4  -6  -7   25.55    3.48
  -4  -6  -6   29.99    3.71
   4   6  -6   32.69    4.69
  -4  -6  -5   38.73    4.29
   4   6  -5   49.43    6.28
  -4   6   4  244.22   24.64
   4   6  -4   98.51   11.06
  -4   6   3  303.91   27.54
  -4   6   3  290.43   27.09
  -4   6   2    7.82    6.53
  -4   6   2    3.72    6.21
  -4   6   2    2.92    2.31
  -4   6   1  128.38   16.09
  -4   6   1  153.23   17.75
  -4   6   0  267.03   23.75
  -4   6   0  279.38   24.75
  -4   6   0  205.61   17.36
  -4   6  -1  100.60   10.60
  -4   6  -2    3.52    1.80
  -4   6  -2    4.35    4.44
  -4   6  -2    4.49    3.81
  -4   6  -3  153.35   15.75
   4  -6  -3  182.67   13.81
  -4   6  -3  154.17   14.99
  -4   6  -3  120.11    9.11
   4  -6  -4  129.35   11.16
   4  -6  -4  108.38   10.34
   4  -6  -5   42.63    7.13
   4  -6  -5   55.02    7.58
   4  -6  -5   54.94    5.66
   4  -6  -5   66.15    7.96
  -4   6  -6   24.59    3.16
   4  -6  -6   38.16    6.37
   4  -6  -6   41.51    5.27
  -4   6  -7   23.50    3.35
   4  -6  -7   42.43    5.23
   4  -6  -8    6.08    2.77
   4  -6  -9    2.58    4.30
   4  -6  -9    2.63    1.60
   4  -6 -10  102.74    8.75
  -4   6 -10   89.87    7.78
  -4   6 -11    5.93    2.17
   4  -6 -11    6.72    2.63
   4  -6 -11    4.36    2.16
   4  -6 -12   71.45    5.94
  -4   6 -12   63.52    5.37
   4  -6 -12   60.66    5.50
  -4   6 -13    5.07    1.45
   4  -6 -13    2.42    1.59
   4  -6 -13    1.45    1.29
   4  -6 -14   40.56    3.27
   4   7 -13   42.74    3.51
  -4  -7 -12    6.32    1.47
   4   7 -12    5.00    1.51
  -4  -7 -11   29.41    3.04
   4   7 -11   22.79    2.91
  -4  -7 -10    2.31    1.64
   4   7 -10    1.34    1.48
  -4  -7  -9    2.01    1.91
   4   7  -8   78.33    9.43
  -4  -7  -8   71.95    6.57
   4   7  -7   36.06    5.26
  -4  -7  -7   38.23    4.52
   4   7  -6    9.41    3.08
  -4   7   6    9.19    6.62
   4   7  -6    6.85    3.21
  -4  -7  -6    7.77    2.81
   4   7  -5   17.46    4.31
  -4  -7  -5   17.16    3.27
  -4   7   5   20.79    4.93
   4   7  -5   18.04    4.61
  -4   7   5   23.27    8.91
  -4   7   4   12.73    7.54
   4   7  -4    8.04    3.23
  -4   7   4    5.84    2.86
  -4  -7  -4    7.51    2.60
  -4   7   3  172.48   19.80
  -4  -7  -3  109.50    8.50
  -4   7   3   92.18    9.67
  -4   7   3  182.83   17.87
   4   7  -3   99.81   10.59
  -4  -7  -2   90.07    7.44
  -4   7   2   91.25    9.14
  -4   7   1   17.90    5.97
  -4   7   1   16.16    6.90
  -4   7   1   11.67    3.37
  -4   7   0   15.57    7.27
  -4   7   0   14.81    4.04
  -4   7   0   18.29    6.27
  -4   7  -1    9.37    5.33
  -4   7  -1   13.24    3.97
  -4   7  -2  117.40   13.80
   4  -7  -3  124.30    9.18
  -4   7  -3  132.82   14.03
  -4   7  -3  100.69    8.08
  -4   7  -4    5.12    2.59
   4  -7  -4    7.17    3.70
   4  -7  -5   25.22    5.91
   4  -7  -5   28.95    3.46
   4  -7  -5   23.92    4.06
  -4   7  -5   13.12    2.53
  -4   7  -6    6.96    2.08
   4  -7  -6    0.36    3.60
   4  -7  -6    9.05    3.36
   4  -7  -7   35.02    5.93
   4  -7  -7   44.07    5.42
  -4   7  -7   33.70    4.04
   4  -7  -8   82.35    7.56
  -4   7  -8   76.54    6.85
   4  -7  -9    1.48    2.20
   4  -7 -10    2.95    2.60
   4  -7 -11   30.03    3.76
   4  -7 -11   20.02    3.04
  -4   7 -12    6.85    1.81
   4  -7 -12    4.56    1.79
   4  -7 -12    3.40    1.54
   4  -7 -13   36.50    3.32
   4  -7 -13   34.18    3.01
  -4  -8 -13   28.66    2.19
   4   8 -13   25.33    2.35
  -4  -8 -12    1.26    0.98
   4   8 -12    1.21    1.20
  -4  -8 -11   72.76    5.19
   4   8 -11   56.47    5.08
  -4  -8 -10    6.77    1.87
   4   8 -10    6.21    1.97
   4   8  -9  107.69    7.73
  -4  -8  -9   81.54    7.26
   4   8  -8   47.72    4.75
  -4  -8  -8   34.00    4.46
   4   8  -7   35.83    5.60
   4   8  -7   28.15    5.59
  -4  -8  -7   39.14    4.83
   4   8  -7   48.65    4.76
   4   8  -6   21.83    4.60
  -4  -8  -6   33.20    3.81
   4   8  -6   17.61    4.44
  -4   8   6   21.16    5.44
  -4  -8  -6   22.52    3.93
   4   8  -6   29.10    3.65
   4   8  -5   42.02    6.39
  -4   8   5   39.59    6.58
  -4  -8  -5   47.58    5.29
   4   8  -5   56.73    8.02
   4   8  -4   10.90    3.59
  -4   8   4   11.37    3.45
  -4   8   4   14.77    7.04
  -4  -8  -4   11.64    3.20
  -4   8   3   14.05    4.71
   4   8  -3    9.71    3.50
  -4   8   3   15.19    7.00
  -4   8   3    8.06    3.12
  -4  -8  -3   12.53    3.08
   4   8  -2  167.32   12.87
  -4  -8  -2  174.39    9.75
  -4   8   2  183.04   16.32
  -4   8   1   64.59    9.88
   4  -8   1   44.35    4.32
  -4  -8  -1   59.55    5.03
  -4   8   0   -0.60    4.36
  -4  -8   0   -2.41    2.34
   4  -8   0    0.64    1.58
  -4   8   0   -0.95    3.81
   4  -8  -1   55.64    5.50
  -4  -8   1   60.25    4.95
   4  -8  -2  196.45   13.35
  -4  -8   2  176.31   11.64
  -4   8  -2  210.62   19.60
  -4   8  -3   17.37    7.17
   4  -8  -3    8.37    5.74
  -4   8  -4   12.45    3.59
   4  -8  -4   11.04    4.30
   4  -8  -5   46.11    5.52
   4  -8  -5   41.94    4.65
  -4   8  -5   39.68    4.41
   4  -8  -6   13.54    4.38
  -4   8  -6   20.05    3.28
   4  -8  -7   50.07    5.66
  -4   8  -7   36.19    4.55
   4  -8  -8   39.41    4.92
  -4   8  -8   40.25    4.73
  -4   8  -9  110.31    8.32
   4  -8  -9   87.15    7.77
  -4   8 -10    7.10    2.37
   4  -8 -10    6.63    2.63
   4  -8 -11   53.71    4.89
   4  -8 -11   43.95    4.22
   4  -8 -12    1.18    1.39
   4  -8 -13   22.30    2.24
   4   9 -12   54.10    3.92
   4   9 -11   14.30    2.08
  -4  -9 -10   14.37    2.28
   4   9 -10   19.27    2.62
   4   9  -9  153.42   10.85
   4   9  -8   33.36    3.98
  -4  -9  -8   25.22    3.58
  -4  -9  -7   35.25    4.46
   4   9  -6  102.10   11.16
  -4  -9  -6  102.11    8.83
   4   9  -5   16.89    4.64
  -4  -9  -5   13.47    3.40
   4   9  -5   15.17    3.70
   4   9  -4   22.04    4.32
  -4  -9  -4   33.98    4.45
  -4   9   4   34.67    8.87
   4   9  -4   36.31    6.62
   4  -9   3   16.90    2.54
  -4   9   3   52.31   10.35
   4   9  -3   35.70    5.59
  -4  -9  -3   46.42    4.79
  -4   9   3   23.24    5.89
   4   9  -2    2.58    2.56
  -4   9   2    3.23    4.67
   4  -9   2    1.32    1.62
  -4  -9  -2    2.25    2.33
  -4   9   2    1.27    2.83
   4   9  -1   41.22    6.50
  -4  -9  -1   42.55    4.61
  -4   9   1   39.75    7.71
   4  -9   1   34.41    4.05
   4   9   0  234.40   18.35
  -4  -9   0  191.42   14.02
  -4   9   0  258.92   21.68
   4  -9   0  220.26   14.62
  -4  -9   1   29.60    4.00
   4  -9  -1   40.52    4.88
   4  -9  -2    3.67    3.90
  -4   9  -2    0.54    4.22
   4  -9  -3   51.31   11.23
  -4   9  -3   48.22   13.21
   4  -9  -4   31.45    6.78
   4  -9  -4  122.09    6.26
   4  -9  -5   15.40    3.92
   4  -9  -5   15.64    3.72
  -4   9  -5   18.45    3.31
   4  -9  -6  127.99   10.25
  -4   9  -6  109.05    9.19
  -4   9  -7   41.35    4.71
   4  -9  -7   35.22    4.91
   4  -9  -8   24.15    3.73
  -4   9  -8   29.88    4.04
   4  -9  -9  105.61    8.61
  -4   9  -9  129.45    9.12
   4  -9 -10   15.62    2.89
  -4   9 -10   18.43    2.66
   4  -9 -11   10.53    2.17
   4  -9 -12   50.44    3.95
  -4 -10 -11    3.40    1.06
  -4 -10 -10   47.41    3.36
  -4 -10 -10   43.69    3.12
   4 -10   9   35.30    3.32
  -4 -10  -9   96.73    5.28
   4 -10   8    8.61    1.72
   4 -10   7   15.98    2.20
   4 -10   6    8.76    1.91
  -4 -10  -6   14.89    3.08
   4 -10   5    2.79    1.58
  -4 -10  -5    6.71    2.72
   4  10  -4   10.66    3.22
   4 -10   4    7.40    1.88
   4  10  -3   50.35    6.73
   4 -10   3   40.77    4.45
   4  10  -2   80.69    9.26
   4 -10   2   72.10    6.65
  -4 -10  -2   99.72    7.90
  -4  10   2   77.47   10.59
   4  10  -1   87.43   10.05
   4 -10   1   75.14    7.06
  -4 -10  -1   96.37    7.74
  -4  10   1   72.58   10.84
   4 -10   0   73.98    7.12
  -4  10   0   88.72   11.92
  -4 -10   0   69.40    6.54
   4  10   0   83.72   10.01
   4 -10  -1  100.44    8.28
  -4 -10   1   66.72    6.81
   4 -10  -2  118.58   14.90
  -4 -10   2   86.60   13.91
  -4  10  -2   89.37   17.66
  -4 -10   3  123.35   11.15
   4 -10  -3   86.30   11.78
  -4 -10   4  170.71    7.86
   4 -10  -4   47.84    5.97
  -4 -10   5   11.61    4.24
   4 -10  -5    5.18    3.11
  -4 -10   6   41.46    6.10
   4 -10  -6   28.68    5.65
   4 -10  -6   26.56    7.17
   4 -10  -7   38.64    4.78
   4 -10  -8   14.87    2.93
   4 -10 -10   37.27    3.87
   4 -10 -11    2.61    1.19
  -4 -11 -10    6.85    1.40
  -4 -11 -10    4.61    1.15
   4 -11   9   18.43    2.08
  -4 -11  -9   47.46    3.13
  -4 -11  -8    5.33    1.92
   4 -11   8    9.66    1.83
  -4 -11  -8    7.50    1.75
   4 -11   7   13.57    2.28
   4 -11   6    7.32    2.17
   4 -11   5   27.72    3.73
  -4 -11  -5   63.89    5.13
   4 -11   4   16.30    3.04
  -4 -11  -4   23.47    3.71
  -4 -11  -4   24.21    2.77
  -4 -11  -3   67.86    6.46
   4 -11   3   49.62    5.31
   4 -11   2   12.30    3.08
  -4 -11  -2   13.34    3.49
  -4 -11  -1    3.83    2.10
   4 -11   1    4.33    2.85
  -4 -11  -1    4.72    2.97
   4 -11   0   79.65    7.83
  -4 -11   0   85.30    7.72
  -4 -11   1    4.40    3.70
   4 -11  -1    3.55    4.01
  -4 -11   2   10.86    6.16
   4 -11  -2   15.22    6.50
  -4 -11   3   54.60    7.01
   4 -11  -3   79.55    8.44
   4 -11  -4   23.87    4.38
   4 -11  -4   18.58    4.31
  -4 -11   5  101.65    6.21
  -4 -11   5   95.92    8.19
   4 -11  -5   45.20    6.05
   4 -11  -5   27.44    6.12
   4 -11  -6    5.32    2.81
  -4 -11   6    9.45    2.93
   4 -11  -7    5.95    2.38
   4 -11  -8    3.30    1.80
   4 -11  -9   38.19    3.89
   4 -11 -10    2.61    1.24
  -4 -12  -9    2.44    1.14
  -4 -12  -9    1.61    0.77
  -4 -12  -8    0.06    1.29
  -4 -12  -8    0.23    0.94
  -4 -12  -7   10.92    2.15
  -4 -12  -7   10.05    1.46
  -4 -12  -6    1.61    1.69
  -4 -12  -6    1.62    1.02
  -4 -12  -5    3.61    1.94
   4 -12   5   -1.88    2.49
  -4 -12  -4   31.71    3.97
  -4 -12  -4   23.78    3.09
  -4 -12  -3   16.12    2.56
  -4 -12  -3   22.14    3.75
  -4 -12  -2   57.92    4.85
   4 -12   2   53.97    5.66
   4 -12   1  170.67   12.54
   4 -12   0    5.72    6.47
   4 -12   0  713.76    9.45
   4 -12  -1  188.89   16.98
   4 -12  -1  266.96   14.92
   4 -12  -2   56.70    7.51
   4 -12  -2  108.96    6.56
  -4 -12   3   23.41    4.82
   4 -12  -3   14.19    3.74
   4 -12  -4    2.24    3.90
   4 -12  -4   18.95    3.83
  -4 -12   5    4.21    2.54
   4 -12  -5    0.89    2.37
   4 -12  -6    1.29    1.91
   4 -12  -7    6.18    1.81
   4 -12  -8   -0.26    1.43
  -4 -13  -7    6.94    1.49
  -4 -13  -6    6.88    1.54
  -4 -13  -5   69.29    4.71
   4 -13   5   49.30    4.52
   4 -13   4   40.13    4.22
  -4 -13  -4   51.06    3.88
   4 -13   3   53.95    7.78
  -4 -13  -3   56.28    7.29
  -4 -13  -2   86.90   13.19
   4 -13   2   59.08   12.54
   4 -13   1   12.23    7.54
   4 -13   1  233.86    7.54
   4 -13   0    9.42    4.32
  -4 -13   0   25.33    5.27
  -4 -13   1   22.24    4.02
   4 -13  -1   14.69    3.34
  -4 -13   2   86.50    7.65
  -4 -13   3   91.18    6.81
   4 -13  -3   52.49    5.68
  -4 -13   4   73.36    5.58
   4 -13  -4   43.48    4.81
  -4 -13   5   94.11    5.65
   4 -13  -5   46.64    4.78
  -4 -14  -2  224.29   14.81
  -4 -14   0   74.61    6.19
   4 -14   0   77.15    7.89
  -4 -14   1   37.36    3.89
   4 -14  -1   37.55    5.66
  -4 -14   2  172.36   11.36
  -4 -14   3   63.77    4.95
  -4 -14   4   20.68    2.13
  -4 -15   0   90.87    6.05
   5   0   0    0.25    2.89
  -5   0   0   -0.68    2.56
   5   0  -1   51.10    7.51
   5   0   1   58.63    6.85
  -5   0   1   65.58    7.67
  -5   0  -1   58.63    7.28
   5   0   2    4.12    1.87
  -5   0   2    1.68    2.68
  -5   0  -2    3.01    2.78
   5   0  -2    3.82    3.47
   5   0  -3   27.86    6.09
  -5   0  -3   20.20    4.05
  -5   0   3   29.44    5.37
   5   0  -4  214.67   18.20
  -5   0  -4  168.27   12.81
   5   0  -5   94.74   12.35
   5   0  -5   88.62    8.02
   5   0  -6   67.37   10.71
   5   0  -6   51.29    5.59
   5   0  -6   49.36    8.66
   5   0  -7   44.47    7.91
   5   0  -7   41.40    4.12
   5   0  -7   34.13    4.45
   5   0  -7   33.08    3.68
  -5   0  -7   29.85    3.55
   5   0  -8  178.46   19.78
   5   0  -8  158.32   15.93
   5   0  -8  161.94   10.39
  -5   0  -8  167.58    9.76
   5   0  -8  165.31   16.12
  -5   0  -8  141.49    9.44
   5   0  -8  114.36    9.80
   5   0  -8  155.02   11.33
  -5   0  -8  107.30    9.62
  -5   0  -9    0.52    1.62
   5   0  -9    0.70    4.67
  -5   0  -9    0.49    1.00
   5   0  -9    0.42    1.64
  -5   0  -9    0.06    0.96
   5   0  -9    2.21    3.42
   5   0  -9   -0.82    1.86
   5   0  -9    1.28    2.55
   5   0 -10   39.90   10.31
  -5   0 -10   20.93    2.33
   5   0 -10   30.31    3.59
  -5   0 -10   21.04    2.23
   5   0 -10   21.35    3.50
   5   0 -10   25.86    6.04
   5   0 -10   37.51    4.79
  -5   0 -10   21.19    3.11
   5   0 -11   12.24    2.49
   5   0 -11   12.72    3.61
   5   0 -12   16.13    2.59
   5   0 -12   20.25    3.82
   5   0 -13    1.70    1.29
   5   0 -14    0.92    1.02
   5   0 -15   -0.10    0.62
   5   1 -15   11.00    1.34
   5   1 -14    2.36    1.16
   5   1 -14    1.34    1.13
   5   1 -13    2.89    1.33
   5   1 -12   21.07    2.93
   5   1 -12   18.40    3.84
   5   1 -11    3.20    1.88
  -5  -1 -11    2.75    1.01
   5   1 -11    5.95    2.93
   5   1 -10  112.27   15.58
  -5  -1 -10   87.73    6.22
   5   1 -10   97.74    7.38
  -5  -1 -10   77.95    6.11
   5   1 -10   86.69   11.32
   5   1 -10  114.25    8.80
   5   1  -9   74.84   13.43
  -5  -1  -9   60.23    4.86
   5   1  -9   64.73    5.66
   5   1  -9   61.91    9.56
  -5  -1  -9   54.99    4.80
   5   1  -9   72.76    6.87
   5   1  -8   29.64    8.87
  -5  -1  -8   26.56    2.85
   5   1  -8   28.81    3.47
   5   1  -8   27.01    4.31
   5   1  -8   17.54    3.51
  -5  -1  -8   29.72    3.10
   5   1  -8   27.89    6.47
   5   1  -8   19.18    3.07
   5   1  -8   24.39    6.60
  -5  -1  -8   23.67    3.55
  -5  -1  -7    7.48    2.31
   5   1  -7   15.05    4.86
   5   1  -7    8.45    2.21
   5   1  -7    6.54    2.45
  -5  -1  -7   10.00    1.93
   5   1  -7    4.88    1.88
   5   1  -7   10.64    2.92
   5   1  -6    6.53    5.63
   5   1  -6   13.08    5.13
   5   1  -6    7.78    2.57
   5   1  -5  321.45   26.15
   5   1  -5  258.28   19.36
   5   1  -4  263.10   23.56
   5   1  -3   41.64    8.15
   5  -1   2  353.13   23.16
   5   1  -2  393.56   27.79
  -5   1   2  316.64   24.66
   5   1  -1   97.97   10.78
  -5   1   1   83.22    9.35
  -5  -1  -1   78.18    8.67
   5   1   0   -0.26    2.81
  -5   1   0    3.46    3.36
  -5  -1   0    0.22    2.32
   5   1   1   94.74    8.88
  -5  -1   1  102.59   10.06
  -5   1  -1   95.12    9.94
  -5  -1   2  334.84   23.37
  -5   1  -2  320.58   23.66
  -5   1  -3   44.32    6.46
  -5  -1   3   45.46    6.36
   5  -1  -4  187.72   16.56
   5  -1  -4  182.49   12.81
  -5   1  -4  175.87   13.88
   5  -1  -5  258.00   21.87
   5  -1  -5  251.06   16.99
   5  -1  -6   16.30    6.43
  -5   1  -7    5.06    1.48
   5  -1  -7    9.77    2.15
   5  -1  -7    5.39    1.95
  -5   1  -8   25.00    2.69
   5  -1  -8   37.79    9.40
  -5   1  -8   22.31    2.55
   5  -1  -8   20.04    3.12
  -5   1  -8   39.76    4.76
  -5   1  -8   18.02    2.64
  -5   1  -9   58.13    4.49
   5  -1  -9   68.50   12.65
  -5   1  -9   52.39    4.22
   5  -1  -9   58.44    5.70
   5  -1  -9   66.04    6.63
  -5   1  -9   77.29    6.22
  -5   1  -9   43.44    4.75
   5  -1 -10  134.87   17.18
   5  -1 -10  103.08   11.76
   5  -1 -10   89.74    8.07
   5  -1 -10  109.84    9.06
  -5   1 -10  111.27    7.72
  -5   1 -10   72.30    6.95
   5  -1 -11    1.99    2.39
   5  -1 -11    8.75    3.01
   5  -1 -12   19.52    3.66
   5  -1 -13    2.73    2.30
   5  -1 -14    0.80    0.93
   5  -1 -15    7.89    1.09
   5   2 -15    7.10    1.01
   5   2 -14    7.45    1.52
   5   2 -14    9.57    1.67
   5   2 -13    6.92    1.66
   5   2 -12   13.96    2.43
  -5  -2 -11  103.95    7.64
   5   2 -11  117.82    8.66
  -5  -2 -10   84.79    6.26
   5   2 -10   81.75    6.81
   5   2 -10   97.39   14.66
  -5  -2 -10   76.67    6.14
   5   2 -10   79.90   10.47
   5   2  -9   17.03    7.60
  -5  -2  -9    7.83    1.65
   5   2  -9    8.09    2.51
   5   2  -9    7.55    2.02
  -5  -2  -9    7.66    1.84
   5   2  -9   11.34    4.61
   5   2  -9   12.65    3.17
   5   2  -8   39.78    7.63
  -5  -2  -8   42.56    3.77
   5   2  -8   27.56    4.73
   5   2  -8   33.91    3.81
  -5  -2  -8   36.81    3.73
   5   2  -8   29.58    6.69
   5   2  -8   40.95    5.13
   5   2  -7   36.40    7.12
   5   2  -7   31.71    3.61
   5   2  -7   20.67    4.24
  -5  -2  -7   36.77    3.68
  -5  -2  -7   31.14    3.30
   5   2  -7   33.57    4.54
   5   2  -6  141.40   14.47
   5   2  -6  136.75   12.10
   5   2  -6  131.34    9.57
   5   2  -5  151.65   15.39
   5   2  -5  140.17   12.86
   5   2  -4   40.58    9.11
   5   2  -3  104.60   13.64
   5   2  -2  236.78   19.34
  -5   2   2  162.85   15.24
  -5   2   1  759.18   54.41
  -5  -2  -1  852.31   53.92
   5   2   0  166.61   13.99
  -5  -2   0  158.48   13.48
   5   2   1  745.72   48.42
  -5  -2   1  863.54   49.95
  -5   2  -2  161.98   15.11
  -5  -2   2  196.46   15.02
  -5   2  -3   82.01    9.50
  -5  -2   3   76.35    8.41
  -5   2  -4   24.58    4.80
  -5  -2   4   29.30    5.21
   5  -2  -6  145.18   16.47
   5  -2  -6  118.95   14.63
   5  -2  -7   31.57    6.48
   5  -2  -7   24.57    3.38
   5  -2  -7   29.69    3.88
   5  -2  -8   41.14   10.04
   5  -2  -8   35.18    3.83
  -5   2  -8   38.50    3.66
   5  -2  -8   41.07    7.53
   5  -2  -8   31.23    4.31
   5  -2  -8   36.11    7.09
  -5   2  -8   47.02    5.14
  -5   2  -9   11.29    2.94
   5  -2  -9   12.90    6.26
   5  -2  -9    8.83    2.14
   5  -2  -9    6.30    3.96
   5  -2  -9    9.13    2.94
   5  -2 -10  108.17   15.33
   5  -2 -10   77.97    6.70
   5  -2 -10   66.82    9.73
   5  -2 -10   89.21    7.92
   5  -2 -10   90.18    8.36
  -5   2 -10   98.12    7.41
   5  -2 -11  110.95    8.64
   5  -2 -11  138.16   10.37
   5  -2 -11  131.98   10.44
   5  -2 -12   10.39    1.97
   5  -2 -12   15.77    3.29
   5  -2 -12   13.01    3.23
   5  -2 -13    7.63    1.53
   5  -2 -13    9.95    2.63
   5  -2 -14    6.53    1.23
   5  -2 -15    5.69    0.84
   5   3 -14    6.62    1.51
   5   3 -13   12.48    1.94
   5   3 -12   86.90    6.48
  -5  -3 -11  132.64    8.81
   5   3 -11  126.07    9.12
  -5  -3 -10   89.13    6.33
   5   3 -10   82.52    6.68
  -5  -3 -10   89.76    6.61
   5   3 -10   74.92    9.92
   5   3  -9   57.38   12.01
  -5  -3  -9   36.99    3.65
   5   3  -9   29.53    4.97
   5   3  -9   35.57    3.72
  -5  -3  -9   36.59    3.82
   5   3  -9   29.77    6.09
   5   3  -9   52.22    5.84
  -5  -3  -8   88.84    6.51
   5   3  -8   65.34    9.52
   5   3  -8   60.71    7.88
   5   3  -8   73.64    6.11
  -5  -3  -8   82.00    6.02
   5   3  -8   75.41    9.77
  -5  -3  -8   73.86    6.27
  -5  -3  -7  121.61    7.99
   5   3  -7   95.70   11.24
   5   3  -7   85.89    7.17
   5   3  -7  102.94   10.24
   5   3  -7   96.23   11.36
   5   3  -6   41.97    7.17
   5   3  -6   43.70    4.15
   5   3  -6   47.36    6.94
   5   3  -5   98.25   11.34
   5   3  -5   95.97   10.50
   5   3  -4   41.79    9.66
   5   3  -3   35.96    8.00
   5   3  -2   96.70   11.98
   5   3  -1   40.80    6.92
  -5   3   1   37.62    6.37
  -5  -3   0   21.17    4.44
  -5   3   0   20.96    4.73
  -5   3  -1   39.36    6.82
  -5  -3   1   50.65    6.40
  -5   3  -1   43.22    7.04
  -5   3  -2  102.18   11.77
  -5  -3   2  104.84    9.86
  -5   3  -2   92.25   10.78
  -5   3  -3   26.33    6.14
  -5  -3   3   40.78    5.90
  -5   3  -4   21.43    4.99
  -5  -3   4   29.03    5.22
   5  -3  -5   87.50   10.62
  -5  -3   5  102.54   10.37
   5  -3  -5   72.57    7.50
  -5   3  -5  101.64    7.55
   5  -3  -6   48.03    7.52
   5  -3  -6   40.02    4.09
  -5   3  -6   46.69    4.80
   5  -3  -7  115.19   12.35
  -5   3  -7  132.07    8.45
   5  -3  -7  110.56   12.11
   5  -3  -7   87.38    7.72
   5  -3  -7  117.80    9.09
  -5   3  -7  101.93    8.52
   5  -3  -8  103.32   14.66
   5  -3  -8   80.52   10.77
  -5   3  -8   90.93    6.63
   5  -3  -8   74.35    6.39
   5  -3  -8   77.56   10.39
   5  -3  -8   91.59    7.98
  -5   3  -8   85.69    7.30
   5  -3  -9   46.78   10.53
   5  -3  -9   35.81    3.93
   5  -3  -9   33.80    6.67
   5  -3  -9   50.35    5.70
  -5   3  -9   40.63    4.60
   5  -3 -10  102.58   14.94
  -5   3 -10   93.83    7.57
   5  -3 -10   90.39    7.02
   5  -3 -10   71.29    9.80
   5  -3 -10   99.28    8.54
   5  -3 -11  123.45    9.27
   5  -3 -11  150.88   11.15
   5  -3 -11  146.25   11.05
  -5   3 -11  136.49    9.71
   5  -3 -12  106.19    7.81
   5  -3 -12   94.94    7.56
   5  -3 -13   13.31    1.77
   5  -3 -13   13.42    2.63
   5  -3 -14    6.36    1.68
   5   4 -14    2.51    0.85
   5   4 -13    0.64    0.98
   5   4 -13    0.68    1.45
  -5  -4 -12   47.14    3.73
   5   4 -12   39.28    3.61
  -5  -4 -11   27.89    3.04
   5   4 -11   28.25    2.97
  -5  -4 -10   59.77    4.67
  -5  -4 -10   51.98    4.62
  -5  -4  -9  162.39    9.96
   5   4  -9  111.84   11.70
   5   4  -9  111.46    9.03
  -5  -4  -9  178.80    9.87
   5   4  -9  100.95   11.77
  -5  -4  -9  137.04    9.74
   5   4  -8  203.71   16.48
   5   4  -8  156.71   11.95
   5   4  -8  172.96   15.78
   5   4  -7  148.58   19.69
   5   4  -7   89.56   10.17
   5   4  -7  108.54   11.25
  -5  -4  -7  137.17    8.32
   5   4  -7   86.50    6.94
   5   4  -7   88.34   10.27
   5   4  -6   63.86    7.90
   5   4  -6   51.11    4.52
   5   4  -5   56.29   11.82
   5   4  -5   35.35    6.01
   5   4  -5   55.83    7.85
   5   4  -5   37.19    4.47
   5   4  -4  169.90   18.15
   5   4  -4  113.07   12.08
   5   4  -3  171.57   17.85
  -5   4   3  155.97   14.49
  -5   4   2  136.53   12.66
  -5   4   1  293.12   22.15
  -5   4   0  382.04   29.35
  -5   4   0  353.87   26.30
  -5   4  -1  341.42   29.08
  -5   4  -1  345.49   27.24
  -5  -4   1  419.15   26.35
  -5   4  -2  159.28   17.06
  -5  -4   2  206.12   15.49
  -5   4  -2  174.61   16.09
  -5   4  -3  171.55   17.45
  -5  -4   3  203.31   15.75
  -5   4  -4  131.73   12.18
  -5   4  -4   99.96    6.73
   5  -4  -5   31.18    4.60
  -5   4  -5   39.92    4.01
   5  -4  -6   56.88    8.51
   5  -4  -6   65.27    5.45
   5  -4  -6   51.07    6.92
  -5   4  -6   53.48    5.41
   5  -4  -7  113.52   12.49
   5  -4  -7  102.80    8.06
  -5   4  -7   95.48    8.33
   5  -4  -7  103.82   12.26
   5  -4  -8  232.71   23.35
  -5   4  -8  279.46   14.77
   5  -4  -8  178.84   14.01
   5  -4  -8  233.08   19.51
   5  -4  -8  263.54   16.78
  -5   4  -8  191.37   14.66
   5  -4  -9  151.83   18.32
   5  -4  -9  126.28    9.45
   5  -4  -9  121.54   13.12
   5  -4  -9  170.73   11.89
  -5   4  -9  132.17   10.15
   5  -4 -10   54.68    4.79
   5  -4 -10   60.21    6.40
  -5   4 -10   51.15    5.31
   5  -4 -11   43.84    5.13
   5  -4 -11   32.64    3.34
   5  -4 -11   30.33    4.43
  -5   4 -11   31.34    3.74
   5  -4 -12   45.97    4.81
   5  -4 -12   42.17    4.57
   5  -4 -12   36.17    3.37
   5  -4 -13    0.50    1.60
   5  -4 -13    0.60    1.57
   5   5 -14    0.83    0.92
   5   5 -13   10.19    1.92
   5   5 -12   12.99    1.86
  -5  -5 -12   22.18    2.30
  -5  -5 -11   19.76    2.52
   5   5 -11   17.48    2.10
  -5  -5 -10    4.53    1.82
   5   5 -10    2.24    1.15
  -5  -5 -10    5.22    1.81
  -5  -5  -9   35.25    3.73
   5   5  -9   29.18    5.39
   5   5  -9   21.77    2.62
  -5   5   8   13.09    6.46
  -5  -5  -8   15.91    2.79
   5   5  -8   18.70    4.69
   5   5  -8    9.50    1.73
   5   5  -8    9.06    3.13
   5   5  -7   31.07    3.00
   5   5  -7   34.15    5.48
   5   5  -6   52.20    4.37
  -5   5   6  133.00   17.64
   5   5  -6   59.53    7.24
   5   5  -6  105.67   11.02
   5   5  -6   58.96    7.21
   5   5  -5   37.01    5.70
   5   5  -5   54.09    8.18
   5   5  -5   45.50    5.35
  -5   5   4   10.98    7.90
  -5   5   4   12.04    4.13
   5   5  -4   10.08    3.23
  -5   5   3  189.65   21.38
  -5   5   3   96.12   10.70
  -5   5   2  320.67   26.96
  -5   5   2  179.56   16.16
  -5   5   1  205.55   20.45
  -5   5   1  136.58   12.91
  -5   5   0   11.66    3.82
  -5   5  -1  202.14   19.72
  -5   5  -1  174.30   16.02
  -5   5  -2  232.43   21.91
  -5   5  -2  235.74   19.62
  -5   5  -3  123.13   12.99
   5  -5  -3   73.41    4.67
  -5   5  -4    9.17    2.57
  -5   5  -4   10.25    4.61
   5  -5  -4   12.49    4.52
   5  -5  -5   64.94    8.59
   5  -5  -5   47.17    4.46
  -5   5  -5   68.27    5.49
   5  -5  -5   67.91    8.45
   5  -5  -6   93.97   11.10
   5  -5  -6   77.63    6.52
   5  -5  -6   87.70   10.51
   5  -5  -6   68.35    7.74
   5  -5  -7   54.04    4.86
   5  -5  -7   54.23    8.52
  -5   5  -7   42.16    4.81
  -5   5  -8   14.48    2.88
   5  -5  -8   14.65    2.49
   5  -5  -8   19.58    4.37
   5  -5  -8   16.24    4.70
   5  -5  -9   32.33    8.31
   5  -5  -9   31.44    3.47
   5  -5  -9   37.89    5.26
   5  -5  -9   21.44    5.31
  -5   5  -9   29.50    4.02
  -5   5 -10    3.64    2.23
   5  -5 -10    4.35    1.62
   5  -5 -10    3.00    2.75
   5  -5 -11   20.09    3.56
  -5   5 -11   20.69    3.14
   5  -5 -12   16.11    2.87
   5  -5 -13    8.19    1.87
   5   6 -13   63.94    4.94
  -5  -6 -12   27.37    2.71
   5   6 -12   27.21    3.10
  -5  -6 -11   10.20    1.92
  -5  -6 -10   22.97    2.93
  -5  -6 -10   17.86    2.74
  -5  -6  -9   18.65    2.90
   5   6  -8   25.65    5.83
  -5  -6  -8   22.08    3.35
  -5   6   7   64.48   13.30
   5   6  -7   44.56    7.77
   5   6  -6   81.02   11.10
  -5   6   6  113.05   13.23
   5   6  -5    0.67    1.52
  -5   6   5   -1.06    7.28
  -5   6   5   -0.76    3.81
  -5  -6  -5   -0.44    1.77
  -5  -6  -4  117.56    8.54
  -5   6   4   67.80    9.75
  -5   6   3  452.41   37.98
  -5  -6  -3  322.45   18.39
  -5   6   2   31.34    5.40
  -5   6   2   55.66   13.06
  -5   6   1  173.01   19.65
  -5   6   1   96.55   10.06
  -5   6   0  240.00   18.89
  -5   6  -1  162.88   18.00
  -5   6  -1  127.81   12.98
  -5   6  -2   49.42    9.41
  -5   6  -3  214.19   19.56
   5  -6  -3  265.53   18.50
  -5  -6   3  231.64   12.31
   5  -6  -4  123.94   11.91
   5  -6  -4  104.62   11.37
  -5  -6   4   92.59    7.43
   5  -6  -4  123.05    6.46
  -5   6  -5    0.26    1.43
   5  -6  -5    0.73    2.94
  -5  -6   5   -0.66    1.89
   5  -6  -5   -0.35    2.29
   5  -6  -5    1.12    4.71
   5  -6  -5    5.79    2.89
   5  -6  -6   60.04    6.57
  -5   6  -6   52.73    5.02
   5  -6  -8   25.38    3.12
  -5   6  -9   14.81    3.11
   5  -6  -9   16.00    3.76
   5  -6 -10   22.97    3.82
  -5   6 -10   17.30    3.24
   5  -6 -11    8.75    2.57
  -5   6 -11   11.96    2.63
   5  -6 -12   25.97    3.16
   5  -6 -13   51.38    4.06
   5  -6 -13   54.35    4.24
   5   7 -13   33.54    2.83
  -5  -7 -12   22.43    2.34
   5   7 -12   26.26    2.79
  -5  -7 -11   83.63    6.24
   5   7 -11   93.82    6.90
  -5  -7 -10   18.74    2.65
   5   7 -10   15.39    2.78
  -5  -7  -9   13.29    2.56
  -5  -7  -8  101.96    8.04
   5   7  -7  158.73   15.07
  -5   7   7  181.86   17.27
  -5  -7  -7  127.08    9.70
  -5  -7  -6   23.62    3.38
  -5   7   6   17.89    8.06
  -5   7   6   12.34    5.01
   5   7  -5   67.23    9.76
  -5   7   5   61.26    9.25
   5   7  -5   71.09    8.64
  -5   7   4   17.06    9.52
   5   7  -4    8.81    4.35
  -5  -7  -4    9.05    2.87
  -5   7   4   10.20    3.79
  -5   7   3  260.29   28.25
  -5  -7  -3  208.55   12.72
  -5   7   3  114.40   13.03
   5   7  -3  152.94   15.47
  -5   7   2  116.54   18.36
  -5  -7  -2   96.76    7.16
  -5   7   1  636.08   44.84
  -5  -7  -1  529.43   29.02
  -5   7   0  136.93   17.83
  -5  -7   0  143.25    9.67
  -5   7   0  103.16   11.58
  -5   7  -2   96.47   13.63
  -5  -7   3  184.64   15.27
   5  -7  -3  247.27   13.80
  -5  -7   4    8.75    3.43
   5  -7  -4   15.45    6.42
  -5  -7   5  101.25    7.15
   5  -7  -5   99.78   10.59
  -5   7  -6   15.48    2.79
  -5   7  -7  135.94   10.15
   5  -7  -9    9.39    2.87
   5  -7 -10   16.02    3.10
  -5   7 -10   16.55    3.12
   5  -7 -11   79.28    6.12
   5  -7 -11   68.84    5.96
   5  -7 -12   19.54    2.40
   5  -7 -12   17.66    2.36
   5  -7 -13   21.68    2.15
   5   8 -12  112.87    7.38
  -5  -8 -12  111.84    7.17
   5   8 -11  108.13    7.67
  -5  -8 -10   20.30    2.62
  -5  -8 -10   17.23    2.38
   5   8 -10   22.43    3.03
  -5  -8  -9   10.49    2.30
  -5  -8  -9    8.08    2.09
   5   8  -9   10.20    2.56
  -5  -8  -8  106.90    8.60
   5   8  -8  122.28    9.22
   5   8  -7  110.88    8.93
  -5  -8  -6    9.54    2.43
  -5   8   6   13.81    6.71
  -5  -8  -6   16.34    2.97
   5   8  -6    8.62    3.81
  -5   8   6   10.42    4.22
   5   8  -5    4.12    2.87
  -5   8   5   -0.84    5.29
   5   8  -5    1.48    2.91
  -5   8   5    1.67    2.68
  -5  -8  -5    4.97    2.35
  -5  -8  -5    1.61    1.96
  -5   8   4  159.40   21.49
  -5  -8  -4  130.80    9.21
   5   8  -4   94.94   11.54
  -5   8   4   71.37    9.74
   5   8  -3   95.28   11.17
  -5   8   3   70.97    8.56
   5   8  -2  133.91   13.88
  -5   8   2  126.15   12.07
  -5   8   1  140.52   20.03
  -5  -8  -1  181.74   13.09
  -5   8   0   32.34    9.31
  -5  -8   0   38.82    4.66
  -5  -8   4  158.84   13.56
   5  -8  -4  159.32   16.34
  -5  -8   5    4.30    2.73
   5  -8  -5    0.87    4.50
  -5   8  -7   80.24    7.09
  -5   8  -8   88.09    7.56
   5  -8  -9    6.38    2.37
   5  -8 -10   12.74    2.45
   5  -8 -11   89.10    6.29
   5  -8 -11   79.81    6.29
   5  -8 -12   77.52    5.41
   5  -8 -12   83.40    5.65
  -5  -9 -11   14.36    1.75
  -5  -9 -10    4.97    1.60
  -5  -9 -10    4.62    1.45
   5   9 -10    4.24    1.45
  -5  -9  -9  145.37    9.99
  -5  -9  -9  137.53    9.77
   5   9  -9  151.86   10.03
  -5  -9  -8    0.10    1.73
  -5  -9  -7    3.20    2.35
  -5  -9  -5   31.96    3.99
   5   9  -5   17.34    4.67
  -5   9   4   71.08   13.64
  -5  -9  -4   75.51    6.41
   5   9  -4   41.04    7.30
  -5  -9  -4   45.53    5.06
   5   9  -4   61.68    9.07
  -5   9   3   53.49   12.06
   5   9  -3   35.36    7.13
  -5  -9  -3   51.54    6.01
  -5   9   2   76.32   14.22
   5   9  -2   59.42    9.28
  -5  -9  -2   54.36    5.92
   5   9  -1   42.52    7.80
  -5  -9  -1   30.35    4.08
  -5   9   1   42.95   10.79
  -5  -9   0  873.67   32.39
  -5  -9   0  356.68   28.58
  -5  -9   1   21.91    3.21
  -5  -9   2   34.24    3.94
  -5  -9   3   41.34    4.56
  -5  -9   3  100.72    9.35
  -5  -9   4  126.92    7.86
  -5  -9   4  134.16   11.44
   5  -9  -4   84.57   11.34
   5  -9  -4   87.97    7.54
  -5  -9   5   52.17    6.19
   5  -9  -5   43.37    7.73
  -5  -9   6  136.78    9.07
   5  -9  -6   47.44    7.66
   5  -9  -9  106.60    7.93
   5  -9 -10    1.73    1.43
   5  -9 -10    2.47    1.54
   5  -9 -11    9.41    1.49
   5  -9 -11   10.03    1.65
  -5 -10 -11    4.44    0.88
  -5 -10 -10   87.71    6.01
  -5 -10 -10   83.71    5.85
  -5 -10  -9   36.13    3.37
  -5 -10  -8   18.72    2.68
  -5 -10  -7    2.95    2.16
  -5 -10  -7    3.41    2.09
  -5 -10  -6   38.11    5.04
  -5 -10  -6   40.61    4.49
  -5 -10  -5    0.12    2.04
  -5 -10  -5    1.77    3.03
  -5 -10  -5    2.03    2.18
  -5 -10  -4   74.33    7.11
  -5 -10  -4   75.59    6.76
  -5 -10  -3  258.30   19.60
  -5 -10  -3  351.25   22.00
  -5 -10  -2   87.13    8.89
  -5 -10  -1   74.22    7.07
   5  10  -1   40.65    8.05
   5  10   0   17.12    5.69
   5 -10  -1 1268.16   73.02
   5 -10  -2  352.14   20.42
  -5 -10   3  592.79   28.44
   5 -10  -3  239.56   15.51
   5 -10  -4   70.24   10.10
   5 -10  -4   50.32    6.10
  -5 -10   5    2.46    3.90
   5 -10  -5    2.82    4.86
   5 -10  -5   -3.05    4.26
  -5 -10   6   56.90    5.65
   5 -10  -6   15.38    5.46
   5 -10  -8   13.31    2.38
   5 -10  -9   27.85    2.88
  -5 -11 -10    8.86    1.31
  -5 -11 -10    7.03    0.97
  -5 -11  -9   32.77    2.78
  -5 -11  -8   14.68    2.36
  -5 -11  -8   11.22    1.78
  -5 -11  -7   12.05    2.46
  -5 -11  -7    7.67    1.71
  -5 -11  -6   16.15    3.08
  -5 -11  -6   11.86    2.01
  -5 -11  -5   30.88    4.27
  -5 -11  -5   23.43    2.72
  -5 -11  -4    3.04    2.71
  -5 -11  -4    2.70    2.37
  -5 -11  -3    6.73    3.19
  -5 -11  -3    9.91    3.16
  -5 -11  -2   30.38    5.30
  -5 -11  -2   25.77    3.94
  -5 -11  -1  129.54    9.67
  -5 -11   0   15.00   16.42
   5 -11   0 1370.04   20.15
  -5 -11   1  288.97   29.44
   5 -11  -1  420.13   23.78
  -5 -11   2   71.22   17.08
   5 -11  -2  263.04   13.96
  -5 -11   3   20.41    7.98
   5 -11  -3    9.95    6.04
  -5 -11   4    6.15    5.59
   5 -11  -4   -0.28    5.05
   5 -11  -4   -0.60    3.69
  -5 -11   5   50.51    6.02
   5 -11  -5    5.13    4.76
  -5 -11   6   20.37    3.23
   5 -11  -8    6.88    1.46
  -5 -12  -8   29.09    2.81
  -5 -12  -7    2.84    1.57
  -5 -12  -7    1.20    0.69
  -5 -12  -6   51.38    4.61
  -5 -12  -5   48.53    4.53
  -5 -12  -4   47.78    4.48
  -5 -12  -4   49.60    5.10
  -5 -12  -3   -0.69    2.58
  -5 -12  -3    0.64    1.59
  -5 -12  -2   16.32    4.03
  -5 -12  -2    8.24    1.94
   5 -12   1 1350.51   77.57
  -5 -12   0   74.95   16.69
   5 -12   0  291.03   14.98
  -5 -12   1    5.32    8.59
   5 -12  -1  242.14    8.58
  -5 -12   2   27.14    6.66
   5 -12  -2   13.02    5.86
  -5 -12   3    2.61    4.07
   5 -12  -3    1.48    4.46
   5 -12  -3    0.20    3.38
  -5 -12   4   78.42    6.82
   5 -12  -4   51.53    7.39
  -5 -12   5   62.04    5.75
  -5 -13  -6   17.61    4.26
   5 -13   6  536.95    6.39
  -5 -13  -5   30.66    6.15
   5 -13   5  615.36    8.07
  -5 -13  -4   36.24    5.73
   5 -13   4  838.23    9.50
  -5 -13  -3    4.91    7.39
   5 -13   3  316.91    7.68
  -5 -13  -2   44.14   10.35
   5 -13   2  199.36    9.63
   5 -13   1  196.94   11.65
  -5 -13   0    3.66    3.38
   5 -13   0    8.61    4.66
  -5 -13   1    7.41    3.04
   5 -13  -1    5.39    4.18
   5 -13  -1   11.30    2.77
  -5 -13   2   42.53    4.56
   5 -13  -2   36.90    5.80
  -5 -13   3    6.62    2.53
  -5 -13   4   48.72    4.35
  -5 -14  -2   42.87    3.72
   5 -14   2   27.06    3.95
   5 -14   1   22.34    3.67
  -5 -14   0    7.24    1.90
   5 -14   0    5.74    2.73
  -5 -14   1   27.27    3.02
   5 -14  -1   27.39    4.01
  -5 -14   2   37.18    3.21
  -5 -14   3   73.65    5.03
   6   0   0  143.70   13.52
  -6   0   0  143.09   13.57
   6   0  -1  380.39   27.46
   6   0   1  385.10   25.96
  -6   0   1  332.89   26.21
  -6   0  -1  367.47   27.05
   6   0  -2  180.20   16.79
  -6   0   2  191.85   16.55
  -6   0  -2  190.29   16.26
   6   0  -3    4.06    3.50
  -6   0  -3    3.84    2.46
  -6   0   3    3.46    3.22
   6   0  -4   15.70    5.43
  -6   0   4   16.82    4.62
   6   0  -5   30.03    7.00
   6   0  -5   26.81    4.29
  -6   0   5   30.56    6.79
   6   0  -6   58.52    9.96
   6   0  -6   64.45    9.94
  -6   0  -6   77.13    5.70
  -6   0  -6   57.97    4.47
  -6   0  -6   60.98    4.91
   6   0  -7    5.34    5.46
   6   0  -7    8.36    4.70
   6   0  -7    5.85    2.14
  -6   0  -7    4.33    1.67
  -6   0  -7    4.95    1.48
  -6   0  -7    4.22    1.24
  -6   0  -7    6.82    1.96
   6   0  -8   68.21   10.33
   6   0  -8   65.22    5.66
  -6   0  -8   57.48    4.69
  -6   0  -8   49.28    4.24
   6   0  -8   48.98    8.95
  -6   0  -8   63.55    5.02
   6   0  -8   67.47    6.59
   6   0  -9   50.94   11.10
   6   0  -9   42.50    8.41
   6   0  -9   43.27    4.31
  -6   0  -9   32.55    3.21
  -6   0  -9   39.43    3.52
   6   0  -9   37.54    8.01
   6   0  -9   47.91    5.53
   6   0 -10  176.61   20.31
  -6   0 -10  105.29    7.28
   6   0 -10  126.69    8.67
  -6   0 -10   97.07    7.23
   6   0 -10  118.38   13.18
   6   0 -10  149.72   10.28
   6   0 -11   15.50    2.55
   6   0 -11   19.33    3.63
   6   0 -12    1.15    1.33
   6   0 -12    3.14    2.36
   6   0 -13    2.97    1.17
   6   0 -14    4.09    1.03
   6   1 -14   39.24    3.16
   6   1 -14   42.50    3.25
   6   1 -13   19.56    2.26
   6   1 -12   45.62    4.16
   6   1 -11   70.40    6.20
   6   1 -11   82.64    7.34
  -6  -1 -10   84.71    6.34
   6   1 -10  107.27    7.75
  -6  -1 -10   88.11    6.55
   6   1 -10  102.61   12.38
   6   1 -10  119.34    8.86
   6   1  -9   39.54    4.33
  -6  -1  -9   34.88    3.44
  -6  -1  -9   42.53    3.86
   6   1  -9   40.31    8.21
   6   1  -9   44.91    5.23
   6   1  -9   49.03   11.74
   6   1  -8   14.31    2.78
  -6  -1  -8   14.01    2.19
  -6  -1  -8    9.24    1.55
  -6  -1  -8   13.20    2.32
   6   1  -8   10.50    4.92
   6   1  -8   12.87    5.50
   6   1  -8   12.97    3.31
   6   1  -7   13.47    6.10
   6   1  -7   11.13    5.04
  -6  -1  -7   14.31    2.66
   6   1  -7   13.96    2.64
   6   1  -7    6.53    2.36
  -6  -1  -7   13.60    2.62
  -6  -1  -7   10.31    1.76
  -6  -1  -7    9.16    1.61
  -6  -1  -7   14.89    2.50
   6   1  -7   13.05    3.08
   6   1  -6   65.71   11.55
   6   1  -6   78.08   11.40
   6   1  -6   62.11    7.35
  -6  -1  -6   70.59    5.64
  -6  -1  -6   65.68    5.77
   6   1  -5  151.08   16.42
   6   1  -5  134.03   11.92
   6   1  -4    4.12    4.15
  -6   1   4    1.45    3.19
   6   1  -3  112.44   12.94
  -6  -1  -3   89.88    9.17
  -6   1   3  127.31   12.27
   6   1  -2  160.18   15.72
  -6   1   2  145.04   14.16
   6  -1   1  291.46   21.72
   6   1  -1  338.69   24.73
  -6   1   1  294.40   23.22
  -6  -1  -1  277.38   22.21
   6  -1   0  466.67   34.11
   6   1   0  573.01   36.21
  -6   1   0  510.95   35.74
  -6  -1   0  518.46   35.28
   6  -1  -1  242.01   19.90
   6   1   1  255.09   18.92
  -6  -1   1  260.54   20.26
  -6   1  -1  288.94   21.84
   6  -1  -2  120.20   11.92
  -6  -1   2  153.44   12.90
  -6   1  -2  136.54   13.09
   6  -1  -3  100.42   11.42
  -6   1  -3  103.65   10.92
  -6  -1   3  128.96   12.02
  -6   1  -4   -0.48    2.15
   6  -1  -4    0.45    1.37
   6  -1  -4    4.46    3.71
  -6  -1   4    2.33    3.11
   6  -1  -5  125.48   14.93
  -6  -1   5  181.48   16.03
   6  -1  -6   64.57   10.58
  -6   1  -6   75.79    5.79
  -6   1  -6   61.87    5.18
  -6   1  -6   60.65    5.08
  -6   1  -6   70.21    5.52
   6  -1  -7   13.82    6.07
  -6   1  -7   11.44    2.07
  -6   1  -7   13.93    2.24
  -6   1  -7   14.56    2.22
  -6   1  -8   12.07    1.92
  -6   1  -8   13.28    2.02
   6  -1  -9   41.37   10.10
  -6   1  -9   30.84    3.11
  -6   1  -9   40.15    3.33
   6  -1  -9   45.70    5.07
   6  -1  -9   31.83    7.06
   6  -1  -9   45.40    5.45
  -6   1 -10   79.78    5.89
   6  -1 -10  118.54    8.92
   6  -1 -11   83.51    7.69
   6  -1 -12   52.37    5.53
   6  -1 -13   26.84    3.49
   6  -1 -14   38.70    2.97
   6   2 -14   20.37    2.11
   6   2 -13   13.96    1.91
   6   2 -12   63.94    5.25
  -6  -2 -11   28.93    2.83
   6   2 -11   30.63    3.54
  -6  -2 -10  141.37    9.92
   6   2 -10  157.04   10.93
  -6  -2 -10  147.01   10.13
   6   2  -9   75.03   13.69
  -6  -2  -9   75.88    5.72
  -6  -2  -9   67.18    5.64
   6   2  -9   72.18    6.19
   6   2  -9   72.85   10.69
  -6  -2  -9   66.30    5.69
   6   2  -9   73.66    6.79
   6   2  -8   40.31    8.35
  -6  -2  -8   55.50    4.64
   6   2  -8   41.87    4.48
   6   2  -8   24.31    4.56
  -6  -2  -8   34.11    3.29
  -6  -2  -8   42.47    4.18
   6   2  -8   38.62    8.10
   6   2  -8   44.49    4.90
   6   2  -7  247.00   24.06
   6   2  -7  209.71   19.26
   6   2  -7  160.15   14.15
  -6  -2  -7  242.91   13.23
  -6  -2  -7  150.69   11.30
  -6  -2  -7  176.64   11.71
  -6  -2  -7  186.66   12.18
   6   2  -7  195.24   12.78
   6   2  -6   10.88    6.96
   6   2  -6   10.99    5.47
  -6  -2  -6    8.03    2.38
   6   2  -6    6.43    2.98
  -6  -2  -6    6.94    1.95
  -6  -2  -6    5.35    1.80
   6   2  -5  588.41   42.24
  -6  -2  -5  549.75   31.53
   6   2  -4  165.11   17.80
  -6   2   4  136.88   14.68
   6   2  -3  147.69   16.90
  -6   2   3  151.09   14.75
   6   2  -2    4.82    4.99
  -6   2   2    1.02    3.31
   6   2  -1  536.58   36.51
  -6   2   1  470.92   34.56
  -6  -2  -1  478.77   33.72
   6   2   0   83.14    9.34
  -6   2   0   59.88    8.81
  -6  -2   0   79.44    9.21
  -6  -2   1  534.48   35.23
  -6   2  -1  479.86   36.27
  -6   2  -2    0.84    2.12
  -6  -2   2    3.22    2.88
  -6   2  -3  142.09   14.04
  -6  -2   3  161.87   14.40
  -6   2  -4  131.33   12.55
   6  -2  -4  119.25    9.75
  -6   2  -5  513.19   29.84
  -6  -2   5  518.60   35.46
   6  -2  -6    5.69    4.77
   6  -2  -6    4.23    3.85
  -6   2  -6    5.41    1.83
  -6   2  -6    5.70    1.78
  -6  -2   6   11.33    4.96
  -6   2  -6    6.74    1.85
   6  -2  -7  190.84   20.87
   6  -2  -7  192.40   18.09
   6  -2  -7  157.42   12.64
  -6   2  -7  181.82   12.51
  -6   2  -7  215.81   13.14
  -6   2  -7  205.43   12.64
   6  -2  -8   37.09    7.17
   6  -2  -8   34.84    3.84
  -6   2  -8   36.18    3.44
  -6   2  -8   36.42    3.35
   6  -2  -8   35.34    7.21
   6  -2  -9   70.09   12.95
  -6   2  -9   54.43    4.49
   6  -2  -9   54.11    5.07
   6  -2  -9   47.62    8.38
   6  -2 -10  205.34   13.19
   6  -2 -10  177.32   12.91
   6  -2 -11   27.03    3.12
   6  -2 -11   33.05    4.57
   6  -2 -12   55.64    4.70
   6  -2 -12   74.78    6.24
   6  -2 -13   11.09    1.56
   6  -2 -13   12.45    2.37
   6   3 -14   25.69    2.44
   6   3 -13    9.95    1.64
   6   3 -12   43.90    3.94
  -6  -3 -11   20.90    2.44
   6   3 -11   20.90    2.83
  -6  -3 -10    2.92    1.50
   6   3 -10    3.24    1.75
  -6  -3 -10    2.65    1.59
   6   3  -9  304.22   28.87
   6   3  -9  254.85   16.53
  -6  -3  -9  218.39   15.46
  -6  -3  -9  313.85   16.83
   6   3  -9  268.75   22.45
  -6  -3  -9  259.95   16.41
   6   3  -8  278.81   27.54
   6   3  -8  247.21   22.04
  -6  -3  -8  321.81   16.40
   6   3  -8  174.25   17.12
   6   3  -8  220.93   15.49
  -6  -3  -8  223.21   14.95
   6   3  -8  217.86   21.33
  -6  -3  -8  246.32   15.60
   6   3  -7   30.95    9.20
   6   3  -7   20.95    6.00
   6   3  -7   25.32    3.42
   6   3  -7   23.66    4.85
  -6  -3  -7   33.47    3.85
  -6  -3  -7   30.91    3.46
  -6  -3  -7   26.63    3.22
   6   3  -6   34.86    9.50
   6   3  -6   29.61    3.75
   6   3  -6   34.60    7.59
   6   3  -6   32.41    5.93
  -6  -3  -6   37.19    4.11
   6   3  -5    1.98    5.20
   6   3  -5    8.56    4.50
  -6  -3  -5    2.22    1.76
   6   3  -5    4.16    3.11
  -6  -3  -5    3.06    1.32
   6   3  -4   92.27   13.72
   6   3  -3  173.19   18.70
   6   3  -2  346.58   28.60
   6   3  -1  124.45   13.47
  -6   3   0    0.85    2.23
  -6  -3   0    3.29    2.94
  -6   3  -1  130.87   13.58
  -6  -3   1  148.59   13.29
  -6  -3   2  360.92   24.01
  -6   3  -2  327.49   24.61
  -6   3  -3  131.92   12.03
  -6  -3   3  149.20   11.74
  -6   3  -4   50.80    7.76
   6  -3  -4   42.23    5.07
   6  -3  -5    4.14    3.58
  -6   3  -5    4.62    1.93
  -6   3  -5    3.68    2.06
  -6  -3   5    2.87    3.44
   6  -3  -6   35.38    8.35
   6  -3  -6   20.93    3.16
   6  -3  -6   24.91    6.21
  -6   3  -6   26.57    3.41
  -6   3  -6   37.01    4.07
  -6  -3   6   32.16    6.75
  -6   3  -6   30.21    3.21
   6  -3  -7   35.58    9.04
   6  -3  -7   24.98    6.08
   6  -3  -7   23.62    3.20
  -6   3  -7   27.18    3.19
  -6   3  -7   26.10    2.95
  -6   3  -7   42.68    5.22
   6  -3  -8  216.29   20.06
   6  -3  -8  202.77   14.83
  -6   3  -8  236.98   14.72
   6  -3  -8  196.41   19.84
  -6   3  -9  211.09   14.07
   6  -3  -9  206.15   14.53
   6  -3  -9  207.60   19.12
   6  -3 -10    1.02    1.44
   6  -3 -10    4.28    3.03
   6  -3 -10    5.25    2.92
   6  -3 -11   20.42    2.62
   6  -3 -11   25.83    4.03
   6  -3 -11   18.71    3.55
   6  -3 -12   42.43    3.74
   6  -3 -12   54.02    5.01
   6  -3 -13    9.18    1.41
   6  -3 -13   12.58    2.25
   6   4 -13   14.67    1.81
   6   4 -13   18.96    2.42
   6   4 -12    8.74    1.58
  -6  -4 -11   29.13    2.98
   6   4 -11   26.42    2.99
  -6  -4 -10   62.48    5.10
  -6  -4 -10   66.50    5.34
   6   4 -10   45.81    4.70
  -6  -4 -10   53.09    4.83
   6   4  -9   67.79    6.05
  -6  -4  -9   75.36    5.91
  -6  -4  -9   84.37    6.56
   6   4  -9   60.78    9.06
   6   4  -8   43.22    6.91
  -6  -4  -8   80.82    6.24
   6   4  -8   50.76    5.00
  -6  -4  -8   68.58    5.56
   6   4  -8   54.35    8.66
  -6  -4  -8   62.41    5.46
   6   4  -7   24.22    5.99
   6   4  -7   21.25    3.01
  -6  -4  -7   37.05    4.14
   6   4  -7   26.91    5.53
   6   4  -7   23.94    6.45
   6   4  -6   82.00   14.71
   6   4  -6   67.07    9.55
   6   4  -6   69.63    5.89
   6   4  -6   68.17    9.40
  -6  -4  -6   86.56    6.61
  -6   4   6   91.02   12.11
  -6  -4  -6   63.41    5.64
   6   4  -5   10.90    7.08
   6   4  -5   13.06    4.86
  -6  -4  -5    8.14    2.04
  -6  -4  -5   11.13    2.31
   6   4  -5    9.96    4.38
  -6   4   5   10.77    5.08
  -6  -4  -5    6.04    1.69
   6   4  -4  175.49   18.98
  -6  -4  -4  157.76    9.69
  -6   4   4  139.60   14.43
  -6  -4  -3  117.43    8.30
  -6   4   3  123.38   13.02
  -6   4   2   85.93   10.43
  -6   4   1    1.65    3.07
  -6   4   0   31.98    6.50
  -6   4   0   40.04    7.06
  -6   4  -1    2.64    3.41
  -6   4  -1    0.77    3.26
  -6  -4   1    0.89    2.65
  -6   4  -2   83.87    9.89
  -6   4  -2  111.90   11.04
  -6   4  -3  133.90   12.67
   6  -4  -3   59.66    4.40
  -6   4  -4  133.06   13.79
  -6  -4   4  177.22   10.24
  -6   4  -4  149.10    9.70
  -6   4  -4  245.36   12.67
   6  -4  -4   71.66    8.33
   6  -4  -5    8.32    4.44
  -6  -4   5   15.82    3.43
  -6   4  -5   10.17    2.38
   6  -4  -5    3.29    3.96
   6  -4  -6   71.24    9.89
   6  -4  -6   65.17    5.84
  -6   4  -6   82.34    6.35
   6  -4  -6   63.40    7.97
   6  -4  -7   21.49    5.70
   6  -4  -7   23.74    3.17
  -6   4  -7   28.54    3.34
   6  -4  -7   25.04    6.10
  -6   4  -7   31.02    4.25
   6  -4  -8   60.85   12.09
  -6   4  -8   54.93    4.65
   6  -4  -8   47.25    4.69
   6  -4  -8   46.02    8.12
  -6   4  -8   64.93    5.97
   6  -4  -9   79.09   13.40
   6  -4  -9   66.47    5.85
   6  -4  -9   98.22    8.38
   6  -4 -10   46.54    4.44
   6  -4 -10   66.81    6.43
   6  -4 -11   28.29    3.01
   6  -4 -11   27.05    3.87
   6  -4 -12    9.01    2.23
   6  -4 -13   16.41    2.31
   6   5 -13   18.74    2.34
  -6  -5 -12    3.75    1.21
   6   5 -12    2.92    1.16
  -6  -5 -11   38.69    3.42
   6   5 -11   31.49    3.08
  -6  -5 -10   42.69    4.17
   6   5 -10   38.91    3.82
  -6  -5  -9    0.84    1.85
  -6  -5  -9    0.09    1.49
   6   5  -9    0.08    1.27
  -6  -5  -9    0.64    1.63
  -6   5   8   33.93    8.87
  -6  -5  -8   35.11    3.98
   6   5  -8   20.99    5.04
   6   5  -8   20.61    2.78
  -6   5   8   36.29    8.06
  -6   5   7   66.35   12.81
   6   5  -7   49.15    7.95
   6   5  -7   58.49    8.66
  -6  -5  -7   75.62    6.09
   6   5  -7   49.04    4.57
  -6   5   7   66.70   11.18
   6   5  -7   41.39    7.28
  -6  -5  -7   61.16    5.33
  -6   5   6  161.05   19.95
   6   5  -6   93.90   11.57
  -6  -5  -6  147.21    9.07
   6   5  -6  148.21   14.56
   6   5  -6   95.92    7.99
  -6  -5  -6  141.87    9.37
  -6   5   6  155.28   16.16
   6   5  -6   74.27   11.17
  -6  -5  -6  112.20    8.51
  -6   5   5  101.77   16.07
   6   5  -5   69.14    9.10
   6   5  -5   54.01    5.25
  -6  -5  -5  100.73    6.71
   6   5  -5   92.70   11.45
  -6   5   5   74.94   11.07
  -6  -5  -5   64.25    5.56
   6   5  -4   39.36    7.18
  -6   5   4   37.99   10.45
  -6  -5  -4   42.52    4.48
  -6  -5  -4   29.83    3.54
  -6   5   4   33.98    6.95
  -6  -5  -4   26.19    3.09
  -6   5   3  179.23   20.12
  -6  -5  -3  144.26   10.31
  -6   5   3  151.41   14.86
  -6  -5  -3  132.62    9.94
  -6  -5  -2   95.83    7.69
  -6   5   2   92.99   11.11
  -6  -5  -1  186.77   12.37
  -6   5   1  123.74   13.65
  -6   5   0   17.62    6.16
  -6  -5   0   24.76    3.52
  -6   5   0   13.29    4.31
  -6   5  -1  125.45   14.45
  -6  -5   1  145.57    9.93
  -6   5  -1  122.98    9.27
  -6   5  -1  130.37   13.56
  -6  -5   2  115.72    9.32
   6  -5  -2  135.72    8.60
  -6   5  -3  151.60   14.56
  -6  -5   3  171.08    8.95
  -6   5  -3  174.67    9.07
  -6  -5   4   38.10    4.17
   6  -5  -4   44.06    7.91
  -6   5  -4   23.38    6.40
  -6   5  -4   36.57    4.25
   6  -5  -4   38.38    3.98
   6  -5  -5   69.05    9.92
   6  -5  -5   64.37    5.92
   6  -5  -5   52.09    6.67
   6  -5  -6  125.45   14.05
   6  -5  -6  121.80    9.01
  -6   5  -6  150.64    9.80
   6  -5  -6  101.63   13.03
   6  -5  -6  112.34   10.59
   6  -5  -7   50.77    9.01
  -6   5  -7   72.55    5.75
   6  -5  -7   62.30    5.36
   6  -5  -7   49.78    8.63
   6  -5  -8   30.95    8.57
   6  -5  -8   27.72    3.24
   6  -5  -8   22.43    5.52
   6  -5  -9    0.58    1.33
   6  -5  -9    0.48    2.63
   6  -5 -10   45.50    5.13
   6  -5 -11   39.21    4.07
   6  -5 -11   30.50    3.94
   6  -5 -12    4.13    1.76
   6  -5 -13   13.88    1.93
   6   6 -13    8.91    1.44
  -6  -6 -12    2.25    1.04
   6   6 -12    2.41    1.47
  -6  -6 -11   47.49    3.96
  -6  -6 -10    1.73    1.62
  -6  -6 -10    2.77    1.65
  -6  -6  -9  127.83    9.43
  -6  -6  -8    0.69    1.87
  -6  -6  -8    1.01    1.78
  -6   6   7  130.99   18.30
   6   6  -7   80.55   11.41
  -6  -6  -7  118.33    8.65
  -6   6   7  106.46   14.23
  -6  -6  -7   94.18    7.98
  -6   6   6   31.44   10.49
  -6  -6  -6   25.89    3.63
   6   6  -6   17.83    5.51
  -6   6   6   21.36    6.65
  -6  -6  -6   22.62    3.37
  -6  -6  -5  165.64   10.94
   6   6  -5  156.46   16.29
  -6  -6  -5  137.40   10.55
  -6   6   5  112.83   14.33
  -6  -6  -5  134.36   10.28
  -6   6   4   30.56   11.62
  -6  -6  -4   28.07    3.64
  -6  -6  -4   33.27    4.47
  -6   6   4   19.50    5.60
  -6  -6  -4   24.45    3.41
  -6   6   3   18.04    9.23
  -6  -6  -3   14.66    3.56
  -6  -6  -3    6.45    2.05
  -6   6   3    5.70    3.25
  -6  -6  -3    8.16    2.16
  -6   6   2   36.23   10.00
  -6  -6  -2   38.62    4.79
  -6  -6  -2   29.50    3.49
  -6   6   2   22.51    4.92
  -6  -6  -2   24.74    3.17
  -6  -6  -1  194.00   11.98
  -6   6   1  126.14   13.89
  -6  -6   0   53.17    5.51
  -6  -6   0   57.53    4.98
  -6   6   0   42.06    6.85
  -6   6  -1  158.24   18.61
  -6  -6   1  205.50   13.76
  -6  -6   1  232.85   13.74
  -6   6  -1  134.28   15.56
  -6   6  -2   26.12    7.87
  -6  -6   2   25.62    5.32
  -6   6  -3    8.70    5.19
   6  -6  -3    6.54    4.66
  -6  -6   3    7.95    3.38
   6  -6  -3   19.16    7.15
   6  -6  -4   23.65    6.03
  -6  -6   4   29.57    4.16
   6  -6  -4   39.01    7.96
  -6  -6   5  172.12    9.87
   6  -6  -5   77.51    8.61
   6  -6  -6   25.29    3.06
   6  -6  -6   12.94    5.14
   6  -6  -7  103.74    7.64
   6  -6  -9  104.43    8.51
   6  -6 -10    3.18    1.90
   6  -6 -11   41.80    3.81
   6  -6 -11   40.45    4.16
   6  -6 -12    2.44    1.40
  -6  -7 -12   14.40    1.61
   6   7 -12   16.43    1.91
  -6  -7 -11   13.46    1.85
   6   7 -11   15.23    2.35
  -6  -7 -10   63.49    5.19
   6   7 -10   59.85    5.47
  -6  -7  -9   45.98    4.35
  -6  -7  -9   36.08    3.90
  -6  -7  -8    2.79    1.98
  -6  -7  -8    3.45    2.06
  -6  -7  -7   24.78    3.62
  -6   7   6   68.05   13.54
   6   7  -6   40.62    8.33
  -6   7   6   41.31    8.60
  -6  -7  -6   55.11    5.38
  -6  -7  -6   56.37    5.78
  -6   7   5   77.89   16.10
  -6  -7  -5   79.81    7.04
  -6  -7  -5   79.53    7.35
  -6   7   5   53.55    9.31
  -6  -7  -5   83.48    7.45
  -6   7   4   69.93   16.00
  -6  -7  -4   70.27    6.64
  -6  -7  -4   58.31    6.21
  -6   7   4   40.78    7.49
  -6  -7  -4   64.77    6.31
  -6   7   3   75.64   15.74
   6   7  -3   54.16    9.68
  -6  -7  -3   77.17    7.24
  -6  -7  -3   72.96    6.81
  -6   7   3   42.84    7.20
  -6  -7  -3   85.05    6.86
  -6   7   2  151.58   20.69
  -6  -7  -2  159.70   11.70
  -6  -7  -2  159.35   10.95
  -6  -7  -2  151.71   10.41
  -6   7   1   16.34    7.54
  -6  -7  -1   17.33    3.22
  -6   7   1    9.86    3.42
  -6  -7   0  228.02   15.49
  -6  -7   0  260.79   15.08
  -6   7  -1    8.03    5.42
  -6  -7   1   18.49    3.53
  -6   7  -2  108.25   20.90
  -6  -7   2  137.92   18.02
  -6  -7   3   64.66    9.07
   6  -7  -3   91.74   12.58
  -6  -7   4   60.83    6.26
   6  -7  -4   58.29    9.40
   6  -7  -4   75.26    5.71
  -6  -7   5   87.37    6.70
   6  -7  -5   36.66    5.85
   6  -7  -6   24.65    5.61
   6  -7  -9   31.38    3.58
   6  -7 -10   41.20    3.73
  -6  -8 -12   23.90    1.90
   6   8 -11    2.37    1.01
  -6  -8 -10   21.92    2.59
  -6  -8 -10   15.64    2.19
   6   8 -10   18.62    2.47
  -6  -8  -9   21.03    2.90
  -6  -8  -9   19.02    2.65
   6   8  -9   20.97    2.97
  -6  -8  -8  185.20   13.11
  -6  -8  -8  187.03   13.02
   6   8  -8  207.17   13.35
  -6  -8  -7   23.97    3.81
  -6  -8  -6   43.86    5.60
  -6  -8  -6   53.09    5.88
  -6   8   5   39.93   11.27
  -6  -8  -5   43.13    4.99
  -6  -8  -5   51.45    6.08
   6   8  -5   30.26    7.42
  -6  -8  -5   56.44    6.38
  -6   8   4   79.25   15.75
  -6  -8  -4   75.79    7.14
   6   8  -4   58.54   10.15
  -6  -8  -4  100.81    8.72
  -6   8   4   36.58    7.13
  -6  -8  -4  121.04    8.95
   6   8  -4   52.54    8.38
  -6   8   3    1.84    5.81
  -6  -8  -3    3.15    2.89
  -6  -8  -3    3.79    3.39
   6   8  -3    1.51    3.55
  -6   8   3    1.44    2.22
  -6  -8  -3    3.18    2.85
  -6   8   2  337.17   32.61
   6   8  -2  274.85   25.66
  -6  -8  -2  378.25   22.03
  -6  -8  -2  447.02   22.88
  -6   8   2  176.83   20.67
  -6   8   1  115.02   18.20
  -6  -8  -1  167.83   12.66
  -6  -8   0  555.73   35.43
  -6  -8   0  542.03   34.24
  -6   8  -1   78.92   13.81
  -6  -8   1  154.59   11.77
  -6  -8   2  390.75   28.32
   6  -8  -2  436.47   24.98
  -6  -8   3    2.78    4.66
   6  -8  -3    1.19    5.99
   6  -8  -4   67.82    9.55
   6  -8  -4   65.63    6.09
  -6  -8   5   59.07    5.96
   6  -8  -5   18.22    5.00
  -6  -8   6   50.70    5.20
   6  -8  -6   11.02    5.41
   6  -8 -11    2.03    1.32
  -6  -9 -11  103.23    6.53
  -6  -9 -10   13.62    1.96
  -6  -9 -10    9.68    1.57
  -6  -9  -9   15.96    2.35
  -6  -9  -9   13.14    2.17
  -6  -9  -8   27.49    3.40
  -6  -9  -7   10.15    2.89
  -6  -9  -7    8.54    2.66
  -6  -9  -6   12.04    3.47
  -6  -9  -6   11.73    3.33
  -6  -9  -5    8.97    2.73
  -6  -9  -5   13.50    4.28
  -6  -9  -5   14.58    3.73
  -6  -9  -4   28.90    4.52
  -6  -9  -4   38.31    5.11
  -6  -9  -3   78.61    8.36
  -6  -9  -3   96.99    8.21
  -6   9   2   16.14    7.69
  -6  -9  -2   25.34    5.04
   6   9  -2   25.23    7.11
  -6   9   1   12.74    6.91
   6   9  -1   13.75    5.97
  -6  -9   0  202.43   16.26
  -6  -9   0  166.97   13.32
  -6  -9   1   35.04   18.65
   6  -9  -1 1141.40   21.28
  -6  -9   2   47.75   12.53
   6  -9  -2   15.52   11.01
  -6  -9   3  146.98   14.90
   6  -9  -3  223.08   11.15
  -6  -9   4   57.61    7.68
   6  -9  -4   28.77    6.79
  -6  -9   5   14.12    4.36
  -6  -9   6   15.96    3.85
   6  -9 -10    9.18    1.87
   6  -9 -11   86.62    5.86
  -6 -10 -10   71.31    4.66
  -6 -10 -10   63.22    4.44
  -6 -10  -9   64.68    4.71
  -6 -10  -8  100.76    7.36
  -6 -10  -8   96.15    6.91
  -6 -10  -7    2.15    2.19
  -6 -10  -7    1.64    1.69
  -6 -10  -6   30.94    4.56
  -6 -10  -6   28.92    3.55
  -6 -10  -5    5.02    3.34
  -6 -10  -5    7.03    2.34
  -6 -10  -4   96.35    8.41
  -6 -10  -4   89.54    7.52
  -6 -10  -3   -0.66    3.07
  -6 -10  -3    3.50    4.08
  -6 -10  -2  117.91   11.47
  -6 -10  -2  142.77   11.92
  -6 -10  -1  169.48   13.10
  -6 -10   0  368.35   59.41
   6 -10   0 1212.63   57.21
  -6 -10   1  307.41   26.88
  -6 -10   2  290.84   22.20
   6 -10  -2   67.59    9.25
  -6 -10   3    3.13    7.72
   6 -10  -3    3.12    4.29
  -6 -10   4  231.82   16.51
   6 -10  -4   83.02   10.46
  -6 -10   5    4.15    4.00
  -6 -10   6   37.37    4.77
  -6 -11  -9   16.95    1.88
  -6 -11  -8   51.37    3.99
  -6 -11  -8   38.12    3.04
  -6 -11  -7    3.72    1.83
  -6 -11  -7    1.35    0.99
  -6 -11  -6    7.49    2.47
  -6 -11  -6    2.91    1.12
  -6 -11  -5    6.35    2.59
  -6 -11  -5    2.39    1.06
  -6 -11  -4   33.29    4.31
  -6 -11  -4   50.03    5.36
  -6 -11  -3   11.68    3.57
  -6 -11  -3   10.49    3.02
  -6 -11  -2    2.99    3.63
  -6 -11  -2    1.21    2.21
  -6 -11  -1   26.99    3.62
  -6 -11   0  108.23   13.99
  -6 -11   1   71.89   13.68
   6 -11  -1   14.35    4.47
  -6 -11   2    4.90   10.37
   6 -11  -2    1.03    3.84
  -6 -11   3   23.92    9.53
   6 -11  -3    5.70    4.35
   6 -11  -3   18.34    4.29
  -6 -11   4   74.16    8.65
   6 -11  -4   12.32    4.99
  -6 -11   5    5.53    3.36
  -6 -12  -7   16.01    3.84
  -6 -12  -7   16.33    3.83
  -6 -12  -6  146.40    9.69
  -6 -12  -5   39.14    3.72
  -6 -12  -4   18.39    2.65
  -6 -12  -3   47.13    5.02
  -6 -12  -3   41.02    3.81
  -6 -12  -2  118.88   10.19
   6 -12   1   26.11    4.69
  -6 -12   0   -0.76    5.99
   6 -12   0    2.62    4.81
  -6 -12   1  101.08   10.84
   6 -12  -1   75.15    5.36
   6 -12  -2   62.89    7.00
   6 -12  -2   40.92    5.39
  -6 -12   3   78.78    7.50
   6 -12  -3   14.19    4.40
  -6 -12   4   23.81    3.84
   6 -12  -4   -2.23    3.95
  -6 -13  -5   77.97    5.70
   6 -13   4  104.17    6.10
   6 -13   3  117.82    6.95
  -6 -13  -2   32.78    5.16
   6 -13   2   23.96    5.07
   6 -13   1   55.15    5.62
   6 -13   1   55.83    4.06
  -6 -13   0    2.24    2.51
   6 -13   0    1.79    2.62
   6 -13   0    7.84    2.29
  -6 -13   1   74.03    5.40
   6 -13  -1   22.56    3.78
  -6 -13   2   32.37    3.52
   6 -13  -2    6.31    3.15
  -6 -13   3   61.84    5.08
   7   0   0   -0.34    2.99
  -7   0   0   -0.80    2.94
   7   0  -1    7.97    4.31
  -7   0   1   12.72    4.72
  -7   0  -1   10.05    4.39
   7   0  -2   16.08    5.20
  -7   0   2   13.19    4.80
   7   0  -3    8.57    4.50
  -7   0  -3    9.04    3.41
  -7   0  -3   11.70    2.86
  -7   0   3   11.04    4.81
  -7   0  -3    9.59    2.42
   7   0  -4   16.92    5.55
  -7   0  -4   30.02    3.92
  -7   0  -4   16.19    2.23
  -7   0  -4   23.46    3.14
  -7   0   4   26.36    6.67
  -7   0  -4   22.53    2.84
   7   0  -5   52.21    9.16
  -7   0  -5   40.40    3.90
  -7   0  -5   55.60    4.64
  -7   0  -5   57.35    4.84
   7   0  -6   14.59    5.87
   7   0  -6   11.45    5.13
  -7   0  -6   20.37    2.93
  -7   0  -6   11.85    1.91
  -7   0  -6   13.85    2.14
  -7   0   6   23.98    7.28
  -7   0  -6   20.62    2.81
   7   0  -7   38.64    8.84
   7   0  -7   51.33    9.12
   7   0  -7   54.58    5.08
  -7   0  -7   54.06    4.59
  -7   0  -7   43.14    3.89
  -7   0  -7   39.47    3.76
  -7   0  -7   53.14    4.78
   7   0  -7   49.01    5.11
   7   0  -8    7.06    4.86
   7   0  -8    3.84    3.80
   7   0  -8    6.80    2.15
  -7   0  -8    5.11    1.52
  -7   0  -8    5.48    1.51
  -7   0   8   10.39    6.47
  -7   0  -8    7.10    1.89
   7   0  -8    5.48    4.09
   7   0  -8    7.24    2.40
  -7   0  -9    3.61    1.18
   7   0  -9    5.01    2.00
  -7   0  -9    6.80    1.62
   7   0  -9    6.57    2.37
  -7   0 -10    1.58    0.87
   7   0 -10    2.59    1.63
  -7   0 -10    2.90    1.14
   7   0 -10    3.00    2.17
   7   0 -11   53.85    4.95
   7   0 -11   73.82    6.04
   7   0 -12    3.19    1.29
   7   0 -13   10.23    1.40
   7   1 -13    4.85    1.13
   7   1 -12   38.20    3.51
   7   1 -11    3.91    1.64
  -7  -1 -10   52.33    4.42
   7   1 -10   68.29    5.61
  -7  -1 -10   64.88    4.84
   7   1 -10   73.24    5.97
  -7  -1  -9    6.83    1.56
   7   1  -9    9.79    2.42
  -7  -1  -9   10.02    2.02
   7   1  -9    9.11    2.40
   7   1  -8   18.26    6.90
   7   1  -8   26.09    6.83
   7   1  -8   20.06    3.22
  -7  -1  -8   18.85    2.58
  -7  -1  -8   21.04    2.44
  -7  -1  -8   14.67    1.97
  -7   1   8   27.51    8.13
  -7  -1  -8   20.50    2.84
   7   1  -8   18.03    6.33
   7   1  -8   17.51    2.99
   7   1  -7   56.05   10.82
   7   1  -7   42.93    4.55
   7   1  -7   41.83    8.76
  -7  -1  -7   47.32    4.42
  -7   1   7   63.45   11.04
  -7  -1  -7   31.12    3.24
  -7  -1  -7   31.63    3.23
  -7  -1  -7   43.68    4.24
   7   1  -6  130.67   15.70
   7   1  -6  179.19   17.92
  -7  -1  -6  197.19   11.04
  -7   1   6  195.42   18.19
  -7  -1  -6   91.70    8.14
  -7  -1  -6  138.81    8.95
  -7  -1  -6  141.02    9.29
   7   1  -5  127.85   15.21
   7   1  -5  120.32   11.82
  -7   1   5  165.51   16.28
  -7  -1  -5  135.96    9.46
  -7  -1  -5  123.72    9.08
   7   1  -4   23.91    6.63
  -7  -1  -4   39.36    4.82
  -7  -1  -4   32.37    4.09
  -7   1   4   31.38    7.29
   7   1  -3   19.86    6.08
  -7  -1  -3   26.92    3.85
  -7   1   3   20.49    5.79
  -7  -1  -3   14.36    2.29
   7   1  -2   64.71   10.05
  -7   1   2   92.30   10.88
   7   1  -1   72.75   10.50
  -7   1   1   74.98   10.14
  -7  -1  -1   83.16   10.18
   7  -1   0    0.33    2.73
   7   1   0   -1.41    2.94
  -7   1   0    1.23    3.67
  -7  -1   0    0.38    3.20
   7  -1  -1   70.75    9.60
  -7  -1   1   67.54    9.31
  -7   1  -1   73.18   10.18
   7  -1  -2   77.86    9.98
  -7   1  -2   50.30    7.04
  -7  -1   2   79.72    9.72
   7  -1  -3   15.13    5.43
  -7   1  -3   16.02    4.32
  -7   1  -3   22.23    3.18
  -7   1  -3   12.69    2.27
  -7   1  -3   23.37    3.30
  -7  -1   3   17.44    5.17
  -7   1  -3   18.89    2.68
   7  -1  -4   21.62    6.29
  -7   1  -4   19.61    2.56
  -7   1  -4   24.28    3.13
  -7  -1   4   29.84    6.77
  -7   1  -4   29.07    3.29
   7  -1  -5  121.24   14.45
  -7   1  -5  152.76    9.65
  -7  -1   5  156.27   15.49
  -7   1  -5  102.49    8.21
  -7   1  -5  118.54    8.69
  -7   1  -5  134.70    9.22
   7  -1  -6  133.59   15.86
  -7   1  -6  140.13    9.41
  -7  -1   6  188.42   17.92
  -7   1  -6  103.94    8.49
  -7   1  -6  156.56    9.71
   7  -1  -7   36.94    9.12
  -7   1  -7   36.68    3.67
  -7   1  -7   33.96    3.46
  -7   1  -7   44.78    4.16
   7  -1  -8   11.59    6.32
   7  -1  -8   16.34    5.48
  -7   1  -8   13.34    2.01
  -7  -1   8   30.34    9.37
  -7   1  -8   19.11    2.50
   7  -1  -8   14.70    5.36
   7  -1  -8   18.37    3.62
  -7   1  -9    5.97    1.33
  -7   1  -9    7.59    1.55
   7  -1  -9    9.81    2.93
   7  -1 -10   72.23    6.83
   7  -1 -11    3.88    2.25
   7  -1 -12   50.18    4.81
   7  -1 -13    3.15    0.98
   7   2 -13   34.02    2.83
   7   2 -12   21.32    2.46
   7   2 -11  106.25    7.81
  -7  -2 -10    0.64    1.00
   7   2 -10    0.70    1.51
  -7  -2 -10    0.35    1.26
  -7  -2  -9   21.36    2.66
   7   2  -9   23.79    3.35
  -7  -2  -9   21.80    2.98
   7   2  -8   88.48   13.90
   7   2  -8  114.26   13.85
   7   2  -8   99.71    7.61
  -7   2   8  128.32   15.16
  -7  -2  -8   97.82    7.22
  -7  -2  -8   82.61    6.32
  -7  -2  -8   71.71    6.05
   7   2  -8   96.89   13.15
  -7  -2  -8  103.34    7.29
   7   2  -7  322.39   27.84
   7   2  -7  303.02   26.27
   7   2  -7  329.27   19.18
  -7   2   7  369.72   28.27
  -7  -2  -7  413.90   19.97
  -7  -2  -7  226.97   17.20
  -7  -2  -7  264.73   17.57
  -7  -2  -7  304.06   18.27
   7   2  -6   76.84   13.03
   7   2  -6  110.69   14.69
   7   2  -6   90.07   10.00
  -7  -2  -6  134.89    9.21
  -7   2   6  106.30   14.11
  -7  -2  -6  135.77    9.58
  -7  -2  -6   98.49    7.65
  -7  -2  -6   82.79    7.29
   7   2  -5   64.54   11.50
   7   2  -5   54.13    8.00
  -7  -2  -5   87.87    7.28
  -7   2   5   77.10   11.39
  -7  -2  -5   81.75    6.82
   7   2  -4   19.59    6.78
  -7  -2  -4   25.08    3.48
  -7   2   4   15.62    5.70
  -7  -2  -4   28.22    4.04
  -7  -2  -4   12.97    2.16
   7   2  -3   99.94   12.90
  -7   2   3  113.69   12.40
  -7  -2  -3   74.89    5.85
   7   2  -2   37.21    8.04
  -7   2   2   31.08    6.71
  -7  -2  -2   26.93    2.99
   7   2  -1  143.61   15.14
  -7   2   1  137.29   14.70
   7  -2   0    8.36    3.78
  -7   2   0    5.63    4.23
  -7  -2   0    7.51    4.17
   7  -2  -1  126.47   12.77
  -7  -2   1  163.44   14.38
  -7   2  -1  154.92   15.03
   7  -2  -2   30.69    6.63
  -7   2  -2   20.16    4.89
  -7   2  -2   35.92    3.82
  -7   2  -2   30.41    3.66
  -7  -2   2   37.28    6.93
  -7   2  -2   37.18    7.55
   7  -2  -3   95.98   12.56
  -7   2  -3   90.49   10.92
  -7   2  -3  116.41    8.38
  -7  -2   3  110.88   12.35
  -7   2  -3   95.74    7.82
  -7   2  -3  117.98    8.16
   7  -2  -4   15.71    6.03
  -7   2  -4   16.22    4.43
  -7   2  -4   17.95    2.60
  -7  -2   4   23.41    6.26
  -7   2  -4   20.69    2.84
   7  -2  -4    7.51    5.29
   7  -2  -5   53.25   10.01
  -7   2  -5   61.82    5.52
  -7  -2   5   77.50   10.62
  -7   2  -5   55.79    4.94
  -7   2  -5   65.04    5.45
   7  -2  -6   92.73   13.67
   7  -2  -6   78.17   11.26
  -7   2  -6   89.45    6.64
  -7   2  -6   66.47    5.97
  -7   2  -6   88.69    6.65
   7  -2  -7  310.19   27.82
   7  -2  -7  270.69   23.69
   7  -2  -7  249.78   17.70
  -7   2  -7  281.94   17.41
  -7   2  -7  253.02   17.23
  -7   2  -7  303.66   17.60
   7  -2  -8  101.01   15.03
   7  -2  -8   86.00   11.23
   7  -2  -8   85.60    6.61
  -7   2  -8   69.18    5.66
  -7   2  -8   83.45    5.88
   7  -2  -8   67.26   10.51
  -7   2  -9   16.18    1.99
   7  -2  -9   17.64    2.64
   7  -2  -9   21.68    3.86
   7  -2 -10    1.72    1.47
   7  -2 -10    0.56    2.27
   7  -2 -11   91.58    6.97
   7  -2 -11  113.02    8.28
   7  -2 -12   21.59    2.33
   7  -2 -12   25.36    3.19
   7  -2 -13   33.44    2.66
   7   3 -13    1.44    0.92
   7   3 -12    5.66    1.44
  -7  -3 -11   60.06    4.67
   7   3 -11   61.50    5.11
  -7  -3 -10   12.79    1.99
   7   3 -10   13.98    2.53
  -7  -3 -10   12.33    2.19
  -7  -3  -9   36.11    3.76
   7   3  -9   34.57    4.00
  -7  -3  -9   28.47    3.52
   7   3  -8   77.21   13.30
   7   3  -8   82.19   12.34
  -7  -3  -8  119.61    8.17
   7   3  -8   95.08    7.59
  -7   3   8   95.50   13.32
  -7  -3  -8  111.23    8.16
  -7  -3  -8   75.92    6.45
   7   3  -8   93.57   13.11
  -7  -3  -8   88.24    7.21
   7   3  -7   11.67    6.36
   7   3  -7   14.49    5.86
  -7  -3  -7   31.01    4.00
   7   3  -7   12.53    3.58
   7   3  -7   17.40    3.07
  -7  -3  -7   12.90    2.00
  -7   3   7   13.28    5.59
  -7  -3  -7   16.30    2.64
   7   3  -6  128.27   17.15
   7   3  -6  133.79   10.84
   7   3  -6  151.61   17.41
   7   3  -6  116.83   13.07
  -7  -3  -6  170.70   11.65
  -7   3   6  169.91   17.86
  -7  -3  -6  161.49   11.11
   7   3  -5   67.25   11.71
   7   3  -5   81.33   12.55
   7   3  -5   62.06    8.74
  -7  -3  -5   78.98    6.59
  -7   3   5   69.94   11.24
  -7  -3  -5   92.12    7.41
  -7  -3  -5   53.64    5.11
   7   3  -4    5.80    5.36
  -7   3   4   12.52    5.55
  -7  -3  -4   19.44    3.95
  -7  -3  -4    8.06    1.72
   7   3  -3   19.48    6.87
  -7  -3  -3   25.59    3.18
  -7  -3  -3   13.81    2.07
   7   3  -2  122.85   14.72
  -7  -3  -2  120.30    8.34
  -7   3   2  108.18    7.86
  -7   3   2  120.58    8.62
  -7  -3  -2   85.64    7.34
  -7   3   1   25.65    3.12
  -7   3   1   32.80    3.95
  -7  -3  -1   23.66    2.83
  -7   3   0    2.32    2.31
  -7  -3   0   11.57    3.51
  -7   3   0    6.68    1.88
  -7   3   0    5.98    2.34
  -7  -3   0    7.66    2.48
  -7   3  -1   15.62    4.10
  -7  -3   1   40.50    4.60
  -7   3  -1   25.93    2.98
  -7   3  -1   33.62    3.92
  -7  -3   1   32.99    3.62
  -7  -3   1   29.41    6.30
   7  -3  -1    7.32    1.00
  -7   3  -2   70.27    8.96
  -7  -3   2  173.87    9.16
  -7   3  -2  118.40    6.95
  -7   3  -2  136.49    7.97
  -7  -3   2  133.13   13.16
   7  -3  -2   43.56    4.69
  -7   3  -3   20.16    5.29
  -7  -3   3   23.14    5.78
   7  -3  -3    8.99    3.26
   7  -3  -4   12.86    6.57
  -7   3  -4    9.27    3.85
  -7   3  -4   12.21    2.54
  -7   3  -4   11.79    2.47
  -7  -3   4    8.81    4.22
   7  -3  -4   -0.65    4.92
   7  -3  -5   70.75   12.26
   7  -3  -5   54.78    9.65
  -7   3  -5   60.50    5.39
  -7   3  -5   56.43    5.18
   7  -3  -6  137.24   17.56
   7  -3  -6  101.09    8.43
   7  -3  -6  118.86   13.76
  -7   3  -6  118.36    8.41
   7  -3  -7   16.18    7.64
   7  -3  -7   13.23    4.87
  -7   3  -7   12.52    2.10
   7  -3  -7   11.45    2.47
   7  -3  -8   90.13   14.74
   7  -3  -8   88.02   11.14
   7  -3  -8   71.40    5.89
  -7   3  -8   65.11    5.26
   7  -3  -8   74.36   10.46
  -7   3  -9   21.47    2.27
   7  -3  -9   24.41    2.99
   7  -3 -10   11.01    2.08
   7  -3 -10   12.33    3.14
   7  -3 -11   51.15    4.32
   7  -3 -11   57.65    5.37
   7  -3 -12    5.60    1.20
   7  -3 -12    5.93    1.92
   7  -3 -13    2.15    1.23
   7   4 -13   28.13    2.64
   7   4 -12   20.20    2.16
  -7  -4 -11   54.47    4.25
   7   4 -11   49.77    4.35
  -7  -4 -10   19.09    2.66
  -7  -4 -10   20.91    2.71
   7   4 -10   20.62    2.79
  -7  -4  -9   57.42    5.13
  -7  -4  -9   56.86    5.15
   7   4  -9   41.47    4.53
  -7  -4  -9   43.78    4.44
   7   4  -8   80.58    7.07
  -7  -4  -8   89.25    6.89
   7   4  -7   13.45    5.36
  -7  -4  -7   27.11    3.90
   7   4  -7   12.12    3.92
   7   4  -7   14.90    2.80
  -7  -4  -7   20.76    3.32
   7   4  -7   15.02    5.90
   7   4  -6   52.39    9.56
   7   4  -6   48.09    5.11
   7   4  -6   49.02    7.88
  -7  -4  -6   57.57    5.60
  -7  -4  -6   64.25    6.23
  -7  -4  -6   43.30    4.50
   7   4  -5  103.20   12.02
  -7  -4  -5   94.55    7.50
  -7  -4  -5   79.65    6.59
  -7   4   4   76.61   10.75
  -7  -4  -4   57.65    4.83
  -7   4   3   23.35    6.68
  -7  -4  -3   29.37    3.42
  -7   4   3   34.06    7.42
  -7  -4  -3   21.59    2.69
  -7  -4  -2    1.85    2.76
  -7  -4  -2    1.13    1.57
  -7   4   2    1.85    2.05
  -7   4   2    2.43    3.66
  -7  -4  -2    0.34    1.21
  -7   4   1  148.00   17.79
  -7  -4  -1  246.65   15.18
  -7   4   1  316.66   16.77
  -7   4   1  226.04   20.28
  -7  -4  -1  208.84   14.41
  -7   4   0    9.71    3.85
  -7  -4   0   26.79    3.94
  -7   4   0   15.70    2.52
  -7   4   0   23.01    3.80
  -7   4   0   14.98    5.09
  -7  -4   0   13.32    2.19
  -7   4  -1  144.73   12.60
  -7  -4   1  289.37   11.38
  -7   4  -1  239.77    9.44
  -7   4  -1  359.80   13.63
  -7   4  -1  232.63   17.17
   7  -4  -1   56.62    5.86
  -7   4  -2    1.09    2.77
  -7  -4   2    1.26    2.27
  -7   4  -2    1.50    1.72
  -7   4  -2    0.16    2.59
  -7  -4   2    0.97    1.82
  -7   4  -3   25.58    6.16
  -7  -4   3   41.31    4.53
   7  -4  -3   27.42    3.70
  -7   4  -4   57.00    8.97
  -7   4  -4   72.68    6.21
   7  -4  -4   58.09    6.71
   7  -4  -5  120.21   18.00
   7  -4  -5   92.37   12.73
  -7   4  -5  101.67    7.78
   7  -4  -5   84.80    9.00
   7  -4  -6   56.57   12.35
   7  -4  -6   45.75    8.39
   7  -4  -6   35.79    4.23
  -7   4  -6   43.59    4.28
   7  -4  -7   22.38    8.55
   7  -4  -7   15.36    4.96
   7  -4  -7   13.31    2.59
  -7   4  -7   13.62    2.27
   7  -4  -7   17.22    5.48
  -7   4  -8   55.64    4.76
   7  -4  -8   73.25    5.59
   7  -4  -9   34.60    3.60
   7  -4 -10   15.47    2.28
   7  -4 -10   18.75    3.31
   7  -4 -11   44.12    4.55
   7  -4 -12   21.27    2.64
   7  -4 -13   24.72    2.37
   7   5 -12   39.27    3.57
  -7  -5 -11   21.86    2.37
   7   5 -11   20.76    2.25
  -7  -5 -10   20.62    2.82
  -7  -5 -10   13.67    2.18
   7   5 -10   14.64    2.16
  -7  -5  -9    9.84    2.49
  -7  -5  -9    7.49    2.52
   7   5  -9    5.19    1.78
  -7  -5  -8  203.48   12.78
  -7  -5  -8  185.60   12.05
  -7   5   7   65.32   12.79
   7   5  -7   58.72    8.62
  -7  -5  -7   78.55    6.68
   7   5  -7   59.41    5.54
  -7   5   7   57.15   10.78
  -7  -5  -7   92.11    7.21
  -7  -5  -7   61.76    5.81
  -7   5   6   37.50   10.10
   7   5  -6   34.70    7.25
   7   5  -6   27.96    3.56
  -7  -5  -6   31.26    4.20
  -7   5   6   24.15    7.35
  -7  -5  -6   33.94    3.83
  -7   5   5  337.75   30.44
   7   5  -5  273.89   24.16
   7   5  -5  262.56   17.85
   7   5  -5  344.99   25.79
  -7   5   5  303.67   25.83
  -7  -5  -5  263.06   17.51
  -7   5   4  301.67   28.47
   7   5  -4  293.82   25.52
   7   5  -4  303.46   25.08
  -7  -5  -4  260.47   17.84
  -7   5   4  279.75   24.51
  -7  -5  -4  241.45   17.29
  -7   5   3  282.14   27.08
  -7   5   3  269.85   23.80
  -7  -5  -3  232.71   17.87
  -7  -5  -2  113.92    8.58
  -7   5   2  113.41   12.73
  -7  -5  -2  101.20    8.09
  -7   5   1  229.68   23.46
  -7   5   1  244.61   22.72
  -7  -5  -1  285.32   18.22
  -7   5   0   20.36    5.66
  -7  -5   0   31.58    4.27
  -7  -5   0   33.50    3.81
  -7   5   0   24.27    5.90
  -7   5  -1  207.20   19.13
   7  -5  -1  176.38   13.16
  -7   5  -2   77.43   10.79
  -7   5  -2  103.54    7.91
   7  -5  -2   87.96    6.10
  -7   5  -3  217.65   18.28
  -7  -5   3  287.13   13.80
   7  -5  -4  285.89   24.09
  -7  -5   4  321.63   17.55
  -7   5  -4  272.01   16.76
   7  -5  -5  226.47   16.64
   7  -5  -5  305.87   24.09
  -7   5  -5  291.74   17.20
   7  -5  -5  247.33   17.90
   7  -5  -6   41.75   11.52
   7  -5  -6   27.95    6.81
   7  -5  -6   31.82    3.70
  -7   5  -6   27.69    3.45
   7  -5  -7   62.64   12.94
   7  -5  -7   54.58    4.94
   7  -5  -8  137.96    9.61
   7  -5 -10   13.95    2.78
   7  -5 -11   20.70    2.90
   7  -5 -12   28.45    2.91
  -7  -6 -12   10.13    1.24
   7   6 -12    7.66    1.37
  -7  -6 -11   54.11    4.27
   7   6 -11   65.10    4.89
  -7  -6 -10    2.74    1.68
  -7  -6  -9   48.85    4.88
  -7  -6  -8   25.66    3.68
  -7  -6  -8   29.85    3.80
  -7  -6  -8   23.87    3.37
  -7  -6  -7  214.69   13.75
  -7  -6  -7  172.08   12.87
  -7   6   6  209.90   24.75
   7   6  -6  210.98   20.08
  -7   6   6  205.30   21.07
  -7  -6  -6  213.40   14.49
  -7   6   5  105.62   17.06
  -7  -6  -5  105.23    8.35
   7   6  -5   89.70   12.62
  -7  -6  -5   91.52    7.94
  -7   6   5   67.88   11.41
  -7  -6  -5   92.87    7.67
  -7   6   4   68.63   13.81
  -7  -6  -4   96.81    7.83
   7   6  -4   75.99   11.77
  -7  -6  -4   65.62    6.46
  -7   6   4   50.40    9.12
  -7  -6  -4   66.87    6.18
  -7   6   3  322.26   30.75
  -7  -6  -3  306.53   20.35
  -7  -6  -3  298.18   20.01
  -7   6   2  257.24   27.34
  -7  -6  -2  332.66   20.61
  -7   6   2  218.89   22.93
  -7  -6  -2  309.78   20.09
  -7  -6  -1  213.91   13.87
  -7  -6  -1  200.46   12.99
  -7   6   0  221.02   24.21
  -7  -6   0  338.28   21.06
  -7  -6   0  385.11   20.86
  -7   6   0  217.55   22.48
  -7   6  -1  116.35   18.92
  -7  -6   1  207.37   17.14
   7  -6  -1  397.84   26.14
   7  -6  -1  318.78   16.07
  -7   6  -2  230.54   19.15
   7  -6  -2  162.31   10.70
  -7   6  -3  185.45   19.07
   7  -6  -3  186.71   13.43
   7  -6  -4   53.77    5.01
   7  -6  -4   43.44    5.61
   7  -6  -5   78.30    6.42
   7  -6  -5   57.87    7.75
   7  -6 -10    3.23    1.97
   7  -6 -11   55.45    4.73
   7  -6 -12    7.12    1.42
  -7  -7 -12   55.02    3.56
   7   7 -11   21.89    2.08
  -7  -7 -10   13.40    2.24
   7   7 -10    8.46    1.81
  -7  -7  -9   19.33    2.85
  -7  -7  -9   15.72    2.39
   7   7  -9   13.89    2.41
  -7  -7  -8   57.23    5.43
  -7  -7  -8   59.90    5.48
  -7  -7  -8   49.51    4.92
  -7  -7  -7   85.64    7.31
  -7  -7  -6   48.23    5.54
  -7  -7  -6   51.54    5.71
  -7  -7  -5    8.83    2.98
  -7  -7  -5   11.36    3.45
  -7  -7  -5   10.31    3.23
  -7  -7  -4  313.57   19.60
  -7  -7  -4  318.66   19.85
  -7  -7  -4  318.67   19.55
  -7   7   3    4.74    5.72
  -7  -7  -3    7.05    3.26
  -7  -7  -3    9.63    3.26
  -7   7   3    3.11    2.75
  -7  -7  -3    9.67    3.10
  -7  -7  -2  153.80   12.20
  -7  -7  -2  171.61   11.92
  -7  -7  -2  170.09   11.12
  -7  -7  -1  219.92   12.83
  -7   7   1   87.82   11.99
  -7   7   0  171.66   21.87
  -7  -7   0  330.72   19.75
  -7  -7   0  392.17   19.79
  -7   7   0  138.44   18.57
   7  -7   0  423.29   24.03
  -7  -7   1  179.58   19.05
   7  -7  -1  207.85   21.76
  -7  -7   2  156.19   12.82
   7  -7  -2  185.31   16.84
   7  -7  -2  188.07   10.42
  -7  -7   3    6.04    3.04
   7  -7  -3    6.01    5.75
  -7  -7   4  303.57   15.05
   7  -7  -4  137.56   12.72
  -7  -7   5    9.52    3.07
   7  -7  -5   -5.92    4.86
   7  -7 -10    7.90    2.02
   7  -7 -11   20.43    2.44
  -7  -8 -10    0.66    1.12
  -7  -8 -10    0.26    0.96
  -7  -8  -9    2.00    1.63
  -7  -8  -9    2.90    1.43
  -7  -8  -8  142.36    9.89
  -7  -8  -8  140.71    9.67
  -7  -8  -8  121.58    9.33
  -7  -8  -7   47.97    5.05
  -7  -8  -6   45.29    5.67
  -7  -8  -6   50.14    5.72
  -7  -8  -5   29.06    4.33
  -7  -8  -5   39.52    5.72
  -7  -8  -5   37.15    5.38
  -7  -8  -4   52.25    6.17
  -7  -8  -4   75.69    8.25
  -7  -8  -4   74.54    7.43
  -7  -8  -3   30.90    4.96
  -7  -8  -3   42.19    6.36
  -7  -8  -3   35.21    4.96
  -7   8   2   44.37   10.71
   7   8  -2   49.70   10.39
  -7  -8  -2   62.49    7.48
  -7  -8  -2   70.08    6.37
  -7   8   1   18.29    6.61
  -7  -8  -1   30.86    5.56
  -7  -8   0  218.79   24.05
  -7  -8   0  246.42   23.80
  -7   8  -1    3.97    6.37
  -7  -8   1   19.25    7.00
   7  -8  -1   13.38    7.14
  -7  -8   2   70.84   11.61
   7  -8  -2   58.63   11.83
  -7  -8   3   33.59    5.97
   7  -8  -3   29.09    6.78
  -7  -8   4   61.87    6.52
   7  -8  -4   36.55    5.56
  -7  -8   5   43.13    5.41
   7  -8  -5    5.15    4.93
   7  -8 -10    0.84    1.29
  -7  -9 -10    0.32    0.68
  -7  -9 -10   -0.09    0.65
  -7  -9  -9   37.71    3.40
  -7  -9  -9   28.97    2.83
  -7  -9  -8   44.00    3.94
  -7  -9  -7   66.03    6.37
  -7  -9  -7   73.13    5.99
  -7  -9  -6   73.04    7.14
  -7  -9  -6   65.73    6.27
  -7  -9  -5   81.83    8.37
  -7  -9  -5   65.99    6.64
  -7  -9  -4   27.89    4.08
  -7  -9  -4   30.42    4.29
  -7  -9  -3  134.00   11.58
  -7  -9  -3  140.47   10.69
  -7  -9  -2   33.06    5.90
  -7  -9  -2   59.40    8.39
  -7  -9  -1   27.49    5.93
  -7  -9   0   43.76   10.25
   7  -9   0   19.39    8.01
  -7  -9   1   25.79   10.51
   7  -9  -1    8.68    8.43
  -7  -9   2   47.64    9.99
   7  -9  -2   12.28    6.75
  -7  -9   3  239.51   15.50
   7  -9  -3   90.18    8.27
  -7  -9   4   43.71    6.81
   7  -9  -4    8.66    4.60
  -7  -9   5   69.79    6.98
   7  -9  -5   14.00    5.68
  -7 -10  -9   24.90    1.99
  -7 -10  -8   -0.29    0.96
  -7 -10  -7  124.46    8.39
  -7 -10  -7   97.72    7.59
  -7 -10  -6   10.15    3.23
  -7 -10  -6    4.50    1.60
  -7 -10  -5   34.64    5.25
  -7 -10  -5   17.72    2.49
  -7 -10  -4   16.22    3.25
  -7 -10  -4   12.62    2.10
  -7 -10  -3   51.66    6.37
  -7 -10  -3  112.93   10.01
  -7 -10  -2   15.55    4.60
  -7 -10  -2   20.75    5.02
   7 -10   2    3.94    2.94
   7 -10   1    2.13    4.72
   7 -10   1 1271.91   13.30
  -7 -10   0  143.05   18.63
   7 -10   0   39.12   12.85
  -7 -10   1   20.90   11.60
   7 -10  -1    1.76    5.05
  -7 -10   2   18.57    5.04
   7 -10  -2    7.91    3.78
  -7 -10   3  161.81   15.61
   7 -10  -3   35.74    5.41
  -7 -10   4   40.86    7.58
   7 -10  -4   -3.42    4.53
   7 -10  -9   24.90    2.47
  -7 -11  -8   10.69    1.36
  -7 -11  -7   27.82    2.83
  -7 -11  -7   20.12    2.34
  -7 -11  -6   48.11    4.58
  -7 -11  -5    3.46    2.25
  -7 -11  -4   32.72    4.25
  -7 -11  -3   53.35   15.34
   7 -11   3  869.35   16.80
  -7 -11  -2   39.29    9.31
   7 -11   2   22.75    8.57
   7 -11   1   13.82    8.56
   7 -11   1  250.03    8.47
  -7 -11   0   31.26    9.64
   7 -11   0    7.54    5.14
  -7 -11   1   55.75   12.57
   7 -11  -1   88.37    4.45
  -7 -11   2  100.51   14.03
   7 -11  -2   22.52    4.07
  -7 -11   3  135.56   14.55
  -7 -11   4   44.37    6.39
  -7 -12  -6   12.23    1.51
  -7 -12  -5   12.89    3.90
  -7 -12  -5   17.42    4.22
  -7 -12  -4   73.67    8.11
  -7 -12  -4   97.13    8.98
  -7 -12  -3   12.99    4.12
   7 -12   3  154.29    4.34
  -7 -12  -2   36.35    7.89
   7 -12   2  157.23    7.29
   7 -12   1   12.42    3.65
   7 -12   1   85.88    3.77
  -7 -12   0   28.73    5.49
  -7 -12   0   22.99    3.29
  -7 -12   1   40.61    6.61
  -7 -12   2   47.75    6.30
  -8   0   0   80.81    6.83
  -8   0   0   98.35    7.57
  -8   0   0   79.05   11.33
  -8   0   1    4.91    1.83
  -8   0  -1    6.72    2.06
  -8   0   1    6.91    2.31
  -8   0  -1    7.14    2.35
  -8   0   1    2.32    3.28
  -8   0  -1    2.65    3.57
  -8   0  -1    6.07    2.00
   8   0  -2   44.82    8.53
  -8   0  -2   25.91    5.62
  -8   0  -2   54.36    4.87
  -8   0   2   43.64    8.25
  -8   0  -2   60.26    5.44
  -8   0  -2   40.42    4.19
   8   0  -3  203.58   20.35
  -8   0  -3  257.73   15.50
  -8   0   3  246.91   21.30
  -8   0   3  250.72   14.99
  -8   0  -3  182.85   14.23
   8   0  -4   13.41    5.30
  -8   0  -4   18.27    3.27
  -8   0  -4    9.57    1.92
  -8   0   4   23.06    6.24
  -8   0  -4   16.06    2.90
   8   0  -5   47.53    9.25
  -8   0   5   58.91   10.42
  -8   0  -5   38.81    3.85
  -8   0  -5   47.59    4.55
  -8   0  -5   58.94    4.96
   8   0  -6   13.94    6.24
   8   0  -6   13.49    5.73
  -8   0  -6   13.62    2.56
  -8   0  -6    6.29    1.52
  -8   0  -6   10.68    2.02
  -8   0   6   18.86    7.00
  -8   0  -6   12.33    2.53
   8   0  -7   71.72   12.17
   8   0  -7   83.55   11.64
   8   0  -7   83.89    6.72
  -8   0  -7   77.71    6.15
  -8   0  -7   57.86    5.28
  -8   0  -7   97.20    6.75
   8   0  -8   63.46    5.49
  -8   0  -8   48.51    4.52
  -8   0  -8   66.24    5.24
   8   0  -9  377.90   22.98
  -8   0  -9  404.76   22.55
   8   0  -9  413.12   23.26
   8   0 -10  184.06   12.58
   8   0 -10  204.44   12.98
   8   0 -11   36.61    3.37
   8   0 -12   31.57    2.75
   8   0 -13    0.29    0.55
   8   1 -13    1.24    0.60
   8   1 -12    9.47    1.48
   8   1 -11  103.13    7.24
  -8  -1 -10    3.82    1.08
   8   1 -10    4.20    1.70
  -8  -1 -10    3.87    1.27
  -8  -1  -9   19.72    2.33
   8   1  -9   18.59    2.97
  -8  -1  -9   25.88    2.91
   8   1  -8   98.36    7.68
  -8  -1  -8   85.17    6.93
  -8  -1  -8  106.40    7.53
   8   1  -7  152.82   17.61
   8   1  -7  156.63   17.29
   8   1  -7  167.96   11.39
  -8  -1  -7  190.99   11.28
  -8   1   7  225.80   21.65
  -8  -1  -7  135.87    9.90
  -8  -1  -7  126.44    9.90
  -8  -1  -7  189.67   11.27
   8   1  -6   26.50    7.48
   8   1  -6   24.00    7.19
  -8  -1  -6   17.11    2.26
  -8  -1  -6   23.58    2.86
  -8   1   6   32.14    8.58
  -8  -1  -6   22.22    3.08
   8   1  -5   63.42   10.67
  -8  -1  -5   92.93    6.92
  -8   1   5   74.16   11.68
  -8  -1  -5   44.54    4.46
  -8  -1  -5   67.86    5.68
   8   1  -4  227.56   21.96
  -8  -1  -4  324.84   17.02
  -8   1   4  258.75   22.79
  -8  -1  -4  284.10   16.31
  -8  -1  -4  173.82   14.54
   8   1  -3   32.99    7.87
  -8  -1  -3   50.37    4.82
  -8   1   3   41.98    8.01
  -8   1   3   40.85    4.22
  -8  -1  -3   29.65    3.50
   8   1  -2   42.21    8.46
  -8   1   2   42.73    4.20
  -8  -1  -2   48.12    4.66
  -8   1   2   50.92    4.78
  -8  -1  -2   50.11    5.21
  -8   1   2   32.16    7.37
  -8  -1  -2   35.88    3.87
  -8   1   1   35.23    3.74
  -8  -1  -1   25.32    3.43
  -8   1   1   34.03    3.98
  -8  -1  -1   31.27    3.94
  -8   1   1   26.91    6.91
  -8  -1  -1   27.90    3.25
  -8   1   0   23.47    3.17
  -8  -1   0   22.31    2.92
  -8   1   0   19.72    3.18
  -8  -1   0   22.17    3.32
  -8  -1   0   18.86    2.90
  -8   1   0   18.34    5.96
  -8  -1   0   21.85    5.93
  -8   1  -1   14.27    4.02
  -8   1  -1   29.07    3.50
  -8  -1   1   29.55    3.29
  -8   1  -1   24.43    3.42
  -8  -1   1   34.17    3.88
  -8  -1   1   29.05    6.96
  -8   1  -1   23.92    6.74
   8  -1  -2   38.22    7.90
  -8   1  -2   25.59    5.53
  -8   1  -2   48.50    4.65
  -8   1  -2   34.92    4.00
  -8  -1   2   39.21    7.90
  -8   1  -2   39.59    4.53
  -8  -1   2   44.77    4.50
   8  -1  -3   38.78    8.18
  -8   1  -3   39.89    4.48
  -8  -1   3   37.94    7.56
   8  -1  -4  224.98   21.81
  -8   1  -4  289.26   15.69
  -8  -1   4  256.82   21.78
  -8   1  -4  246.94   14.80
   8  -1  -5   66.28   10.98
  -8  -1   5   71.48   10.90
  -8   1  -5   46.73    4.35
  -8   1  -5   63.86    5.37
   8  -1  -6   25.99    7.42
  -8   1  -6   28.17    3.32
  -8   1  -6   16.68    2.31
  -8  -1   6   22.87    7.98
  -8   1  -6   29.06    3.41
   8  -1  -7  188.12   19.84
   8  -1  -7  144.14   15.92
  -8   1  -7  140.93    9.90
  -8   1  -7  114.58    9.27
  -8   1  -7  188.27   10.61
   8  -1  -7  156.98   10.75
  -8   1  -8   82.69    6.43
  -8   1  -8   97.51    6.83
   8  -1  -8   97.87    7.70
  -8   1  -9   14.92    1.87
   8  -1  -9   24.03    3.37
   8  -1 -10    4.65    2.09
   8  -1 -11  120.38    8.63
   8  -1 -13    2.34    0.67
   8   2 -12   20.66    2.09
   8   2 -11   36.61    3.44
  -8  -2 -10   10.78    1.64
   8   2 -10   13.14    2.30
  -8  -2 -10   13.26    2.00
  -8  -2  -9   64.31    5.29
   8   2  -9   69.45    5.95
  -8  -2  -9   74.21    5.75
   8   2  -8  116.99    8.33
  -8  -2  -8  117.77    7.95
  -8  -2  -8  111.39    7.89
   8   2  -7    2.71    4.01
   8   2  -7    2.21    3.37
   8   2  -7    2.02    2.06
  -8  -2  -7    2.16    2.08
  -8  -2  -7    1.00    1.11
  -8   2   7    3.53    4.55
  -8  -2  -7    1.38    1.31
  -8  -2  -7    1.16    1.68
   8   2  -6    6.93    4.68
   8   2  -6    5.83    5.04
   8   2  -6    5.88    2.47
  -8  -2  -6    3.22    1.28
  -8   2   6    4.08    4.51
  -8  -2  -6    5.92    2.01
   8   2  -5  170.27   19.26
   8   2  -5  209.95   22.19
   8   2  -5  187.20   16.98
  -8   2   5  234.16   21.78
  -8  -2  -5  228.99   14.28
  -8  -2  -5  159.68   12.87
   8   2  -4   44.65    8.92
  -8  -2  -4   56.83    5.60
  -8   2   4   49.62    9.49
  -8  -2  -4   56.25    5.45
  -8  -2  -4   30.12    3.56
   8   2  -3   82.58   12.05
  -8  -2  -3  115.77    7.94
  -8   2   3  111.56    7.41
  -8   2   3   82.56   11.82
  -8  -2  -3  102.12    8.01
  -8  -2  -3   54.26    5.72
   8   2  -2   10.76    5.00
  -8   2   2   16.82    2.50
  -8  -2  -2   14.03    2.77
  -8   2   2   15.52    2.81
  -8  -2  -2   17.01    3.31
  -8   2   2   10.10    5.42
  -8  -2  -2   10.31    2.05
  -8   2   1   10.40    2.31
  -8  -2  -1   10.14    2.17
  -8   2   1   13.79    2.83
  -8  -2  -1   11.00    2.59
  -8   2   1   14.27    5.52
  -8  -2  -1    9.24    1.94
  -8   2   0    0.58    1.94
  -8   2   0   -0.10    1.54
  -8  -2   0    1.04    1.39
  -8   2   0    0.36    1.74
  -8  -2   0   -0.11    1.78
  -8   2   0    2.02    3.38
  -8  -2   0    0.84    1.43
  -8   2  -1    7.79    3.11
  -8   2  -1   12.01    2.61
  -8   2  -1   10.87    2.66
  -8  -2   1   12.37    2.57
  -8  -2   1   12.15    5.15
  -8   2  -1    7.90    4.65
   8  -2  -2    8.00    5.03
  -8   2  -2    6.27    3.10
  -8   2  -2   15.78    2.70
  -8   2  -2   14.61    2.67
  -8  -2   2   16.38    2.70
  -8  -2   2   13.16    5.39
   8  -2  -3   88.32   13.43
  -8   2  -3   87.36    7.03
  -8  -2   3  104.23   12.66
   8  -2  -4   55.38   10.89
  -8   2  -4   35.43    3.75
  -8  -2   4   53.76    9.26
   8  -2  -5  209.17   21.43
   8  -2  -5  149.39   17.99
  -8   2  -5  223.63   12.11
  -8   2  -5  124.02   10.31
  -8  -2   5  246.62   20.30
   8  -2  -6    2.79    4.93
   8  -2  -6    6.18    4.23
  -8   2  -6    6.59    1.98
  -8   2  -6    2.55    1.26
   8  -2  -7   -0.72    4.81
   8  -2  -7    1.88    3.14
   8  -2  -7    1.08    1.74
  -8   2  -7    1.54    1.30
   8  -2  -8   96.11    7.06
  -8   2  -8   76.73    6.07
   8  -2  -8   99.19    7.87
   8  -2  -9   58.16    4.78
   8  -2  -9   69.56    5.93
   8  -2 -10   11.18    1.98
   8  -2 -10   12.54    2.75
   8  -2 -11   27.02    2.78
   8  -2 -11   33.26    3.50
   8  -2 -12   20.04    1.95
   8   3 -12   34.65    2.76
   8   3 -11   25.66    2.70
  -8  -3 -10   19.04    2.30
   8   3 -10   20.26    2.77
  -8  -3 -10   25.18    2.69
  -8  -3  -9   51.04    4.45
   8   3  -9   49.45    4.77
  -8  -3  -9   47.41    4.47
   8   3  -8   47.86    4.76
  -8  -3  -8   52.81    4.89
  -8  -3  -8   37.68    3.72
  -8  -3  -8   42.58    4.28
   8   3  -7   65.78    5.92
  -8  -3  -7   49.78    4.41
  -8  -3  -7   56.25    4.96
   8   3  -6   32.76    8.15
   8   3  -6   57.58   10.59
   8   3  -6   52.29    5.35
   8   3  -6   43.08    6.81
  -8   3   6   56.05   10.46
  -8  -3  -6   49.92    4.91
  -8  -3  -6   39.88    4.20
   8   3  -5  158.77   18.64
   8   3  -5  203.86   21.68
   8   3  -5  163.19   16.42
  -8  -3  -5  271.78   15.23
  -8   3   5  180.13   19.88
  -8  -3  -5  248.62   14.27
  -8  -3  -5  146.32   11.92
   8   3  -4   40.85    9.05
  -8  -3  -4   56.33    5.66
  -8   3   4   45.71    9.23
  -8  -3  -4   33.10    3.60
  -8  -3  -3   30.91    4.05
  -8   3   3   29.75    3.78
  -8  -3  -3   38.95    4.76
  -8   3   3   27.11    7.09
  -8  -3  -3   17.61    2.61
  -8  -3  -2   22.06    3.14
  -8   3   2   19.32    3.27
  -8  -3  -2   26.34    3.89
  -8   3   2   15.34    5.79
  -8  -3  -2   16.89    2.40
  -8   3   1  169.68   11.77
  -8  -3  -1  184.35   11.83
  -8   3   1  226.93   13.16
  -8  -3  -1  204.53   12.70
  -8  -3  -1  150.21   11.27
  -8   3   0  114.27    7.82
  -8  -3   0   97.06    7.21
  -8   3   0  107.21    8.39
  -8  -3   0  115.17    7.92
  -8  -3   0   89.51    7.03
  -8   3  -1  174.58   11.90
  -8   3  -1  186.89   12.63
  -8  -3   1  183.20   11.76
   8  -3  -2   14.94    6.53
  -8   3  -2    5.91    3.05
  -8   3  -2   17.02    2.95
  -8   3  -2   20.24    3.23
  -8  -3   2   17.57    2.73
  -8   3  -3   19.37    4.97
  -8   3  -3   24.95    3.43
   8  -3  -3   15.41    4.85
   8  -3  -4   56.29   12.87
  -8   3  -4   32.90    3.78
   8  -3  -5  195.08   19.04
  -8   3  -5  161.22   10.66
   8  -3  -6   34.82    4.23
   8  -3  -6   33.96    7.79
  -8   3  -6   38.10    3.89
   8  -3  -7   57.81    5.11
  -8   3  -7   44.65    4.23
   8  -3  -8   35.53    3.64
  -8   3  -8   26.58    2.71
   8  -3  -9   44.71    4.15
   8  -3  -9   42.42    4.91
   8  -3 -10   20.50    2.52
   8  -3 -10   21.74    3.32
   8  -3 -11   24.55    2.50
   8  -3 -11   25.88    3.08
   8  -3 -12   41.20    3.45
   8   4 -12   11.86    1.63
  -8  -4 -11   16.51    1.82
   8   4 -11   11.89    1.71
  -8  -4 -10   95.93    6.80
  -8  -4 -10  106.25    7.00
   8   4 -10   90.63    6.94
  -8  -4  -9   13.33    2.37
   8   4  -9   12.41    2.38
  -8  -4  -9   11.03    2.18
  -8  -4  -8  118.01    8.54
   8   4  -8   96.08    7.83
  -8  -4  -8   97.98    7.34
   8   4  -7    6.06    2.38
  -8  -4  -7    4.34    1.50
  -8  -4  -7    6.69    2.19
  -8  -4  -7    5.49    1.97
  -8   4   6   53.60   11.49
   8   4  -6   60.74    5.93
  -8  -4  -6   81.00    7.27
  -8  -4  -6   68.53    6.23
  -8  -4  -6   44.57    4.84
   8   4  -5   28.22    7.95
  -8   4   5   27.37    8.49
   8   4  -5   22.32    5.64
  -8  -4  -5   35.66    4.88
  -8  -4  -5   24.09    3.13
   8   4  -4   21.37    7.62
  -8   4   4    9.47    5.52
   8   4  -4   19.37    5.54
  -8  -4  -4   14.76    2.37
  -8  -4  -3   51.07    5.68
  -8   4   3   44.16    8.55
  -8  -4  -3   30.02    3.38
  -8   4   2  377.88   39.92
  -8  -4  -2  763.38   37.15
  -8   4   2  600.88   43.74
  -8  -4  -2  723.43   37.77
  -8  -4  -2  525.80   35.57
  -8   4   1    5.75    3.52
  -8  -4  -1   17.07    2.65
  -8   4   1   14.61    3.14
  -8  -4  -1   15.40    3.03
  -8   4   1   12.34    5.31
  -8  -4  -1    9.44    2.06
   8  -4   1    5.03    2.13
  -8   4   0  102.89   10.66
  -8   4   0  182.35    8.28
  -8  -4   0  222.02    8.27
  -8   4   0  269.04   11.25
  -8   4   0  200.34   16.54
  -8  -4   0  207.87    8.87
  -8  -4   0  198.30    7.87
   8  -4   0   44.06    4.52
  -8   4  -1   10.32    3.88
  -8   4  -1   12.61    2.64
  -8   4  -1   20.31    3.85
  -8  -4   1   14.87    2.71
  -8   4  -1   12.61    5.17
  -8   4  -2  351.66   31.89
  -8   4  -2  521.59   29.05
  -8   4  -2  621.23   30.53
  -8  -4   2  597.43   28.92
   8  -4  -2  321.43   27.84
  -8   4  -3   19.32    5.22
  -8   4  -3   33.37    3.86
   8  -4  -3   26.67    5.07
   8  -4  -4   45.40   13.14
   8  -4  -4    8.66    5.14
   8  -4  -5   25.08    7.18
  -8   4  -5   19.27    2.98
   8  -4  -6   41.00    4.70
  -8   4  -6   43.21    4.13
  -8   4  -7    3.33    1.38
   8  -4  -7    4.26    1.90
  -8   4  -8   53.05    4.47
   8  -4  -8   83.69    5.74
   8  -4  -9    8.62    1.92
   8  -4  -9    9.31    2.62
   8  -4 -10   77.71    6.48
   8  -4 -11   10.99    2.06
   8  -4 -12    9.18    1.40
  -8  -5 -11    4.19    1.07
  -8  -5 -10   25.82    2.61
  -8  -5 -10   24.50    2.55
   8   5 -10   19.36    2.25
  -8  -5  -9  138.77    9.20
   8   5  -9  117.59    8.56
  -8  -5  -8   48.38    4.88
   8   5  -8   36.47    3.89
  -8  -5  -8   34.46    3.72
  -8  -5  -8   40.43    4.01
   8   5  -7   22.53    3.16
  -8  -5  -7   26.52    3.60
  -8  -5  -7   20.27    3.11
  -8  -5  -6   12.48    3.26
   8   5  -6   10.99    2.57
  -8  -5  -6   14.46    3.38
  -8  -5  -6    6.26    2.07
  -8   5   5  107.82   17.09
   8   5  -5  126.47    9.95
   8   5  -5  120.79   14.38
  -8   5   5  129.37   15.76
  -8  -5  -5  119.44    9.39
  -8   5   4   53.25   11.25
   8   5  -4   49.14    9.28
  -8  -5  -4   60.96    5.76
  -8   5   4   51.80    9.56
  -8  -5  -4   47.92    4.84
  -8  -5  -3   92.51    7.67
  -8   5   3   85.26   12.09
  -8  -5  -3   78.67    6.92
  -8   5   2  252.44   28.37
  -8  -5  -2  511.03   26.99
  -8   5   2  299.59   28.96
  -8  -5  -2  459.49   25.55
  -8  -5  -2  360.37   23.72
  -8   5   1   16.39    5.11
  -8  -5  -1   23.93    3.73
  -8   5   1   20.03    5.70
  -8  -5  -1   23.20    3.12
   8  -5   1   29.30    2.81
  -8   5   0   91.77   11.91
  -8  -5   0  203.21   11.71
  -8  -5   0  193.23    9.74
  -8   5   0  126.77   13.76
  -8  -5   0  208.88   10.47
  -8  -5   0  166.12    9.16
   8  -5   0   89.49    7.20
  -8   5  -1   10.44    4.51
  -8  -5   1   20.67    4.38
  -8  -5   1   21.59    3.71
  -8   5  -2  217.87   19.59
   8  -5  -2  176.04   14.59
  -8   5  -3   48.84    8.24
   8  -5  -3   67.06    6.73
   8  -5  -4   39.97    8.84
  -8   5  -4   38.67    4.34
   8  -5  -4   41.09    6.45
   8  -5  -5  205.45   26.41
   8  -5  -5  115.40    9.17
   8  -5  -6    9.55    2.36
   8  -5  -7   22.81    2.99
   8  -5 -10   20.54    2.85
   8  -5 -11    3.64    1.41
  -8  -6 -11   19.35    1.77
  -8  -6 -10    6.66    1.40
   8   6 -10    5.07    1.25
  -8  -6  -9    5.50    1.87
  -8  -6  -9    4.82    1.56
  -8  -6  -8   44.23    4.16
  -8  -6  -8   47.18    4.42
  -8  -6  -7   18.53    3.57
  -8  -6  -7   17.39    3.22
  -8  -6  -7   15.71    2.86
  -8  -6  -6   39.06    5.01
  -8  -6  -6   37.00    4.32
  -8  -6  -5   35.22    4.70
  -8  -6  -5   25.25    3.79
  -8  -6  -4   36.25    4.91
  -8  -6  -4   34.81    4.36
  -8   6   3   51.72   10.67
   8   6  -3   47.45    9.38
  -8  -6  -3   69.83    6.37
  -8  -6  -3   58.69    5.51
  -8  -6  -2   82.04    7.87
  -8  -6  -2   76.68    6.34
  -8   6   1   57.75   11.21
  -8   6   1   59.55   10.69
  -8   6   0    8.72    4.95
  -8  -6   0   27.97    5.22
  -8  -6   0   23.57    4.30
  -8  -6   0   24.24    4.59
  -8   6   0   13.23    5.11
  -8  -6   1  107.59    9.75
  -8  -6   1  112.56    9.15
   8  -6  -1  133.62    7.38
  -8  -6   2   71.82    6.73
  -8  -6   2   61.55    5.78
   8  -6  -3   38.50    5.23
   8  -6  -4   10.03    4.77
   8  -6  -5    6.85    5.26
   8  -6 -10    3.81    1.59
   8  -6 -11   17.23    1.95
  -8  -7 -10   72.30    5.12
  -8  -7 -10   80.27    5.22
  -8  -7  -9    6.89    1.72
  -8  -7  -9    8.36    1.66
  -8  -7  -8   11.99    2.08
  -8  -7  -8   12.60    2.35
  -8  -7  -7   12.74    2.68
  -8  -7  -7   15.14    2.90
  -8  -7  -6   48.57    5.82
  -8  -7  -6   45.58    5.38
  -8  -7  -6   49.45    5.39
  -8  -7  -5   23.42    4.70
  -8  -7  -5   33.86    4.68
  -8  -7  -4   11.78    4.22
  -8  -7  -4   14.89    3.58
  -8  -7  -3   67.65    7.52
  -8  -7  -3   76.85    8.07
  -8  -7  -3   79.27    7.34
  -8  -7  -2  104.51   10.27
  -8  -7  -2  124.71    9.42
   8  -7   1  406.32   23.82
  -8   7   0    0.87    3.98
  -8  -7   0    0.73    4.21
  -8  -7   1  168.75   13.07
   8  -7  -1  188.54   10.79
  -8  -7   2   94.96    9.09
  -8  -7   2  119.94    8.64
   8  -7  -2   97.00    7.34
  -8  -7   3   55.38    5.83
   8  -7  -3   29.44    4.88
   8  -7  -4   -7.31    4.63
   8  -7  -5    2.12    4.97
   8  -7 -10   57.29    4.51
  -8  -8 -10   56.28    3.77
  -8  -8 -10   59.78    3.87
  -8  -8  -9   20.03    2.15
  -8  -8  -9   17.55    1.99
  -8  -8  -8   18.73    2.46
  -8  -8  -7    7.97    2.59
  -8  -8  -7    5.43    1.96
  -8  -8  -7    4.72    2.11
  -8  -8  -6   14.34    3.75
  -8  -8  -6   11.69    2.88
  -8  -8  -6   10.37    3.11
  -8  -8  -5    0.59    3.44
  -8  -8  -5   -0.45    2.91
  -8  -8  -4   48.49    7.43
  -8  -8  -4   45.50    5.72
  -8  -8  -3   15.85    3.96
  -8  -8  -3   17.13    3.54
  -8  -8  -2  152.42   12.59
   8  -8   1  782.33   45.31
  -8  -8   0   95.48   13.90
   8  -8   0  207.58   11.45
  -8  -8   1   19.07    7.13
  -8  -8   1   25.28    6.95
  -8  -8   2  165.69   12.08
  -8  -8   2  183.31   10.66
  -8  -8   3   16.49    4.50
   8  -8  -3    8.06    3.84
   8  -8  -4    9.70    4.51
   8  -8  -9   13.88    2.08
  -8  -9  -9   11.54    1.20
  -8  -9  -8   10.05    1.72
  -8  -9  -8    9.69    1.48
  -8  -9  -7    8.82    2.26
  -8  -9  -7    8.54    1.79
  -8  -9  -7    7.19    1.74
  -8  -9  -6   27.30    3.46
  -8  -9  -6   28.77    3.33
  -8  -9  -5   30.90    3.67
  -8  -9  -4   35.71    3.88
  -8  -9  -3   28.25   11.99
   8  -9   3  559.57   12.81
  -8  -9  -2    9.62    9.17
   8  -9   2  859.93   12.43
  -8  -9  -1   89.88   15.79
   8  -9   1  250.02   13.49
  -8  -9   0   84.45   13.93
  -8  -9   0  117.51   15.17
  -8  -9   1   83.00   11.56
  -8  -9   1   80.71   10.15
  -8  -9   2   16.05    6.94
   8  -9  -2   22.46    3.60
  -8  -9   3   57.48    8.11
   8  -9  -3    6.32    3.82
   8  -9  -4   12.93    4.45
  -8 -10  -8    8.40    1.05
  -8 -10  -7   54.94    3.83
  -8 -10  -7   36.65    3.21
  -8 -10  -6   15.71    2.78
  -8 -10  -6   10.60    2.23
  -8 -10  -5   27.00    7.05
  -8 -10  -5   18.69    6.68
  -8 -10  -4   50.38   16.90
   8 -10   4  747.19   17.76
  -8 -10  -3   74.81   15.29
  -8 -10  -3   56.81   15.02
  -8 -10  -2   33.14    9.94
  -8 -10  -2   54.84   10.88
  -8 -10  -2   72.24   12.94
  -8 -10  -1    5.09   11.47
   8 -10   1  181.53    9.34
  -8 -10   0    6.94    8.04
  -8 -10   0    7.73    7.78
  -8 -10   1    6.69    8.49
  -8 -10   1    5.33    3.88
  -8 -10   2   79.52   11.71
   8 -10  -2   11.14    3.36
   8 -10  -3    2.91    3.53
  -8 -11  -6   59.66    4.15
  -8 -11  -5   11.14    3.04
  -8 -11  -5   12.89    3.19
  -8 -11  -4   64.89    6.77
  -8 -11  -4   82.95    7.62
  -8 -11  -3   11.03    3.45
  -8 -11  -3   21.37    4.76
  -8 -11  -2   79.39    9.16
   8 -11   2  113.22    6.68
  -8 -11  -1    8.75    4.33
   8 -11   1   53.23    3.37
  -8 -11   0   96.24    6.23
   8 -11   0   34.90    3.98
   8 -11  -1   -0.41    2.51
   8 -11  -2    9.74    3.16
  -8 -12  -3   23.03    2.08
  -8 -12  -2    8.34    1.25
   8 -12   2    6.46    1.73
   8 -12   1   26.61    2.90
   8 -12   0    1.39    2.06
   8 -12  -1   25.31    3.27
  -9   0   0    0.45    1.45
  -9   0   0    0.62    1.90
  -9   0   1    8.54    2.04
  -9   0  -1    8.17    2.09
  -9   0   1    9.41    2.59
  -9   0  -1   11.85    2.57
  -9   0   1    8.33    4.47
  -9   0  -2   89.51    7.19
  -9   0   2   96.80    7.51
  -9   0  -2   86.49    7.37
  -9   0   2   98.74   13.08
  -9   0  -2   91.96    7.83
  -9   0  -3   10.36    2.37
  -9   0   3   10.85    2.40
  -9   0   3   13.73    5.61
  -9   0  -3    7.28    1.94
   9   0  -4    1.78    4.38
  -9   0  -4    2.88    2.00
  -9   0  -4    0.42    1.35
  -9   0   4    0.55    3.65
   9   0  -5   30.90    8.20
   9   0  -5   28.91    8.11
  -9   0  -5   32.98    3.90
  -9   0  -5   17.76    2.50
  -9   0   5   37.67    8.76
  -9   0  -5   25.22    3.23
   9   0  -6  385.27   22.75
  -9   0  -6  453.10   22.48
   9   0  -7   -0.21    1.65
  -9   0  -7   -0.09    1.34
  -9   0  -7    0.41    0.97
  -9   0  -7   -0.09    1.57
  -9   0  -8    0.86    1.14
   9   0  -8    0.82    1.62
  -9   0  -8    0.83    1.34
  -9   0  -9   15.01    1.87
   9   0  -9   17.96    2.45
   9   0 -10    9.40    1.69
   9   0 -11   13.15    1.67
   9   0 -12   45.39    3.12
   9   1 -11    1.72    1.00
   9   1 -10   33.98    3.23
  -9  -1  -9   14.67    1.92
   9   1  -9   14.66    2.25
  -9  -1  -9   13.28    2.02
  -9  -1  -8    7.70    1.80
   9   1  -8    7.82    2.13
  -9  -1  -8    8.95    1.95
   9   1  -7  106.30    7.92
  -9  -1  -7  111.38    7.70
  -9  -1  -7  112.88    7.61
   9   1  -6   50.57    5.12
  -9  -1  -6   50.80    4.37
  -9  -1  -6   49.70    4.47
   9   1  -5   12.67    5.96
  -9  -1  -5   13.28    2.85
  -9  -1  -5    6.84    1.73
  -9  -1  -5   12.64    2.67
  -9   1   5   13.26    5.99
   9   1  -4   10.52    4.99
  -9  -1  -4   10.32    2.43
  -9  -1  -4    6.71    1.86
  -9   1   4    4.94    4.60
  -9  -1  -4    5.87    1.86
  -9  -1  -3   24.81    3.32
  -9   1   3   31.57    3.74
  -9  -1  -3   30.82    4.03
  -9   1   3   26.53    7.43
  -9  -1  -3   20.41    2.85
  -9   1   2   24.06    3.01
  -9  -1  -2   25.67    3.18
  -9   1   2   33.53    3.95
  -9  -1  -2   24.26    3.43
  -9  -1  -2   34.47    4.16
  -9  -1  -2   22.57    2.96
  -9   1   2   29.11    7.74
  -9   1   1   52.19    4.92
  -9  -1  -1   50.43    4.77
  -9   1   1   66.82    5.85
  -9   1   1   60.99   10.10
  -9  -1  -1   57.78    5.49
  -9   1   0    1.03    2.53
  -9   1   0   -0.78    1.59
  -9  -1   0    0.59    1.42
  -9   1   0    0.64    2.12
  -9  -1   0    0.11    1.85
  -9   1   0   -0.99    3.31
  -9   1  -1   53.62    4.84
  -9  -1   1   47.50    4.34
  -9   1  -1   62.17    5.54
  -9  -1   1   52.19    9.17
  -9   1  -2   26.35    3.49
  -9   1  -2   27.37    3.70
  -9  -1   2   22.98    6.43
  -9   1  -3   26.83    3.61
  -9  -1   3   26.50    3.33
  -9  -1   3   27.52    7.38
   9  -1  -4   12.21    6.18
  -9   1  -4    9.71    2.59
  -9   1  -4    7.20    1.80
  -9  -1   4    8.03    2.07
  -9  -1   4    9.37    5.09
  -9   1  -5    7.00    1.63
  -9   1  -6   41.45    4.01
  -9   1  -6   29.71    3.04
  -9   1  -7   89.54    6.21
  -9   1  -7   68.67    5.40
  -9   1  -8    6.36    1.48
  -9   1  -9   13.26    1.62
   9   2 -11   68.24    4.79
  -9  -2 -10    9.15    1.46
   9   2 -10    8.05    1.65
  -9  -2  -9   40.38    3.56
   9   2  -9   41.94    4.00
  -9  -2  -9   41.25    3.72
   9   2  -8  117.98    9.14
  -9  -2  -8  127.40    8.99
  -9  -2  -8  139.88    9.23
   9   2  -7    0.34    1.79
  -9  -2  -7    0.13    1.03
  -9  -2  -7    1.26    1.37
  -9  -2  -7    1.61    1.59
   9   2  -6    2.47    2.23
  -9  -2  -6    4.00    2.26
  -9  -2  -6    1.20    1.26
  -9  -2  -6    2.48    1.81
  -9  -2  -5   45.50    4.62
  -9  -2  -5   30.92    3.40
  -9  -2  -5   40.11    4.36
  -9  -2  -5   28.71    3.45
  -9  -2  -4   12.40    2.62
  -9  -2  -4    9.74    2.11
  -9   2   4   10.02    5.29
  -9  -2  -4    8.96    2.02
  -9  -2  -3    0.59    1.60
  -9   2   3   -0.12    1.88
  -9  -2  -3    1.29    2.12
  -9   2   3    0.55    3.55
  -9  -2  -3    0.31    1.29
  -9  -2  -2  105.92    7.82
  -9   2   2  127.44    8.98
  -9   2   2  120.65   14.97
  -9  -2  -2  118.60    8.78
  -9  -2  -2   87.87    7.42
  -9   2   1   38.69    7.86
  -9   2   1   84.42    6.30
  -9  -2  -1   69.97    5.73
  -9   2   1  104.56    7.52
  -9   2   1   85.26   12.25
  -9  -2  -1   78.37    6.50
  -9  -2  -1   64.30    5.71
  -9   2   0    7.20    3.48
  -9   2   0   15.04    2.68
  -9  -2   0   13.44    2.18
  -9   2   0   22.61    3.52
  -9  -2   0   16.28    2.73
  -9   2   0   15.46    5.69
  -9   2  -1   75.85    6.44
  -9   2  -1   91.88    7.33
  -9  -2   1   78.92    6.29
  -9   2  -2  112.80    8.72
  -9   2  -2  117.00    8.94
  -9  -2   2  112.04    8.36
  -9  -2   2  105.62   13.56
  -9   2  -3    0.45    1.85
  -9   2  -4   12.69    2.64
  -9   2  -4    7.17    1.86
  -9  -2   4   11.77    2.13
  -9   2  -5   21.34    2.55
   9  -2  -6    1.60    1.98
  -9   2  -6    1.45    1.66
  -9   2  -6    1.73    1.11
   9  -2  -7    2.77    1.84
  -9   2  -7    1.22    1.30
   9  -2  -8  115.52    7.40
  -9   2  -8   81.81    6.27
  -9   2  -9   25.05    2.32
   9  -2  -9   35.14    3.26
   9  -2 -10    6.67    1.54
   9  -2 -11   74.52    5.09
   9   3 -11    3.08    0.85
  -9  -3 -10   12.24    1.58
  -9  -3 -10   12.46    1.69
   9   3 -10   13.58    1.89
  -9  -3  -9    1.17    1.23
   9   3  -9    0.46    1.39
  -9  -3  -9    1.11    1.27
  -9  -3  -8   11.91    2.27
   9   3  -8   12.32    2.46
  -9  -3  -8   13.50    2.34
   9   3  -7   12.34    2.70
  -9  -3  -7   12.65    2.22
   9   3  -6   37.63    4.78
  -9  -3  -6   47.66    4.90
  -9  -3  -6   36.34    3.64
  -9  -3  -6   46.97    4.53
  -9  -3  -6   34.85    3.90
  -9  -3  -5   44.87    4.31
  -9  -3  -5   55.31    5.45
  -9  -3  -5   40.76    4.28
  -9   3   4   21.62    7.10
  -9  -3  -4   24.76    3.34
  -9   3   4   18.12    6.35
  -9  -3  -4   16.63    2.54
  -9   3   3   76.95   12.82
  -9  -3  -3  121.07    8.41
  -9   3   3  152.52   16.44
  -9  -3  -3  150.68    9.51
  -9  -3  -3   86.57    7.53
  -9   3   2   32.78    7.37
  -9  -3  -2   40.71    4.15
  -9   3   2   64.32    5.59
  -9   3   2   49.58    9.65
  -9  -3  -2   52.58    5.05
  -9  -3  -2   38.99    4.02
  -9   3   1   50.41    8.92
  -9  -3  -1   79.27    6.19
  -9   3   1  111.81    8.05
  -9   3   1   91.68   12.77
  -9  -3  -1   88.36    6.86
  -9  -3  -1   76.38    6.30
  -9   3   0   18.53    4.93
  -9   3   0   20.75    3.09
  -9  -3   0   20.49    2.54
  -9   3   0   26.33    3.90
  -9  -3   0   22.31    2.98
  -9   3   0   24.26    6.62
  -9   3  -1   81.13    6.86
  -9   3  -1  101.05    7.93
  -9  -3   1   87.93    6.58
  -9   3  -2   48.01    4.76
  -9   3  -2   50.15    5.18
  -9  -3   2   45.77    4.28
  -9   3  -3  114.98    8.87
  -9   3  -4   20.53    3.14
  -9   3  -4   15.07    2.54
   9  -3  -6   36.46    4.31
  -9   3  -6   32.74    3.55
  -9   3  -7    9.66    1.66
   9  -3  -7    9.58    2.36
  -9   3  -8    7.23    1.37
   9  -3  -8   10.92    2.17
   9  -3  -8    8.81    2.56
   9  -3  -9    1.27    1.34
   9  -3  -9    0.56    1.74
   9  -3 -10   14.30    1.92
   9  -3 -10   13.59    2.16
  -9  -4 -10   10.87    1.44
  -9  -4 -10    9.59    1.46
   9   4 -10    8.70    1.41
  -9  -4  -9   41.10    3.65
  -9  -4  -9   43.85    3.75
   9   4  -9   40.73    3.68
   9   4  -8   20.68    2.73
  -9  -4  -8   18.85    2.36
   9   4  -7   17.89    2.79
  -9  -4  -7   17.88    2.64
  -9  -4  -7   14.22    2.53
   9   4  -6  104.11    7.96
  -9  -4  -6  116.27    8.42
  -9  -4  -6   78.99    6.91
  -9  -4  -6  131.31    8.40
  -9  -4  -6   89.26    7.30
   9   4  -5  181.89   13.06
  -9  -4  -5  215.99   13.39
  -9  -4  -5  205.17   13.23
  -9  -4  -4    1.97    2.11
  -9  -4  -4    1.30    1.56
  -9   4   3   26.04    7.30
  -9  -4  -3   34.68    3.82
  -9  -4  -3   35.39    4.28
  -9  -4  -3   27.31    3.40
  -9  -4  -2   80.76    6.61
  -9  -4  -2   94.94    7.38
  -9  -4  -2   90.43    6.77
  -9  -4  -1  113.98    8.35
  -9   4   1  137.96   15.62
  -9  -4  -1  124.87    8.91
  -9  -4  -1  134.43    8.79
  -9  -4   0   37.12    3.41
  -9  -4   0   36.56    3.72
  -9   4   0   39.42    8.02
  -9   4  -1   66.21   10.18
  -9  -4   1  133.36    8.37
  -9   4  -2   92.11    7.08
  -9  -4   2   89.09    6.50
  -9   4  -3   28.73    3.69
   9  -4  -5  168.53   11.76
  -9   4  -5  150.96   10.84
   9  -4  -6   99.28    7.02
  -9   4  -6   64.90    5.72
   9  -4  -7   17.24    2.76
   9  -4  -8   19.25    2.65
   9  -4  -8   19.01    3.16
   9  -4  -9   39.13    4.00
   9  -4 -10    8.27    1.65
  -9  -5 -10    3.48    0.91
  -9  -5 -10    2.82    0.97
  -9  -5  -9    3.49    1.28
   9   5  -8   10.92    1.81
  -9  -5  -8   13.10    2.22
  -9  -5  -7   14.82    2.81
   9   5  -7   10.41    2.06
  -9  -5  -7    9.30    2.15
  -9  -5  -7   12.49    2.38
   9   5  -6   17.35    2.73
  -9  -5  -6   21.31    3.56
  -9  -5  -6   14.70    2.33
  -9  -5  -6   20.07    3.17
  -9  -5  -6   23.77    3.12
  -9  -5  -5   93.93    7.28
  -9  -5  -5   84.43    6.60
   9   5  -4    1.99    1.96
  -9  -5  -4    5.11    2.31
  -9  -5  -4    4.18    2.56
  -9  -5  -4    4.08    2.01
  -9  -5  -3  222.54   15.80
  -9  -5  -3  232.93   15.81
  -9  -5  -2   18.76    2.88
  -9  -5  -2   22.33    3.44
  -9  -5  -2   20.37    3.02
  -9  -5  -1  214.87   11.54
  -9  -5  -1  217.90   12.06
  -9  -5  -1  233.80   12.08
  -9  -5   0  109.81    7.53
  -9  -5   0  100.33    7.72
   9  -5   0   97.99    7.35
  -9  -5   1  187.94   11.95
   9  -5  -1  163.11   12.32
  -9  -5   2   16.60    2.46
   9  -5  -2   11.05    4.46
   9  -5  -3  220.32   16.39
   9  -5  -4    0.92    1.96
   9  -5  -8   10.03    2.39
   9  -5  -9    2.49    1.55
   9  -5 -10    1.81    0.97
  -9  -6 -10   18.15    1.56
  -9  -6  -9    4.22    1.18
  -9  -6  -9    4.76    1.23
  -9  -6  -8    0.47    1.38
  -9  -6  -7   32.78    3.66
  -9  -6  -7   25.40    3.08
  -9  -6  -7   30.37    3.51
  -9  -6  -6   38.72    4.44
  -9  -6  -6   47.38    4.88
  -9  -6  -5    8.08    2.72
  -9  -6  -5    9.06    2.72
  -9  -6  -4   75.29    7.52
  -9  -6  -4   69.29    7.51
  -9  -6  -4   77.78    7.53
  -9  -6  -3   12.82    3.79
  -9  -6  -3   12.10    3.92
  -9  -6  -3   14.22    3.91
  -9  -6  -2  138.37    8.84
  -9  -6  -2  110.64    8.71
  -9  -6  -2  135.29    8.87
   9  -6   2   98.38    6.23
  -9  -6  -1  159.49    9.85
  -9  -6  -1  143.23   10.06
  -9  -6  -1  161.68    9.95
  -9  -6   0  431.77   17.08
   9  -6   0  190.00   14.15
  -9  -6   1  137.15    8.56
   9  -6  -1   88.93    8.00
  -9  -6   2  101.92    6.90
   9  -6  -2   64.98    7.33
   9  -6  -3   -4.13    4.92
   9  -6  -9    3.47    1.28
  -9  -7  -9    4.73    1.04
  -9  -7  -8   18.44    2.24
  -9  -7  -8   19.38    2.29
  -9  -7  -7   11.44    2.20
  -9  -7  -7    9.38    1.78
  -9  -7  -7   10.20    2.25
  -9  -7  -6   31.81    3.86
  -9  -7  -6   22.32    3.14
  -9  -7  -6   33.46    4.00
  -9  -7  -5   22.82    6.30
  -9  -7  -5   21.98    6.30
  -9  -7  -4   71.94    9.76
  -9  -7  -4   53.97    9.31
  -9  -7  -4   74.19    9.85
  -9  -7  -3  136.94   11.59
  -9  -7  -3  110.86   11.12
  -9  -7  -3  125.94   11.17
  -9  -7  -2   36.16    6.19
  -9  -7  -2   26.02    5.98
  -9  -7  -2   28.13    5.65
  -9  -7  -1   96.36    9.23
  -9  -7  -1   90.07    9.44
  -9  -7   0   24.69    4.51
   9  -7   0   67.76    4.16
  -9  -7   1   85.22    6.16
   9  -7  -1   44.46    4.98
  -9  -7   2   23.10    3.03
   9  -7  -2    5.43    3.39
   9  -7  -3   42.48    5.70
   9  -7  -8   11.34    1.85
   9  -7  -9    2.99    0.92
  -9  -8  -8    3.49    0.97
  -9  -8  -8    4.18    0.99
  -9  -8  -7   31.26    2.98
  -9  -8  -7   22.41    2.47
  -9  -8  -7   31.55    2.89
  -9  -8  -6   39.69    4.02
  -9  -8  -6   32.37    3.46
  -9  -8  -6   38.76    3.91
  -9  -8  -5    2.27    4.22
  -9  -8  -5    0.20    3.87
  -9  -8  -4   45.93    7.77
  -9  -8  -4   29.37    6.91
  -9  -8  -4   26.93    6.59
  -9  -8  -3   26.71    6.67
  -9  -8  -3   22.65    5.73
  -9  -8  -2   80.98    9.09
  -9  -8  -2   59.53    8.63
  -9  -8  -1   69.13    8.71
   9  -8   1  109.28    6.46
  -9  -8   0    2.10    3.26
   9  -8   0   40.29    3.03
  -9  -8   1   64.47    5.54
   9  -8  -1   21.34    3.60
   9  -8  -2   11.27    3.39
   9  -8  -3   -0.79    3.40
   9  -8  -8    2.09    0.91
  -9  -9  -7    5.85    1.14
  -9  -9  -7    4.13    0.88
  -9  -9  -6    2.05    1.43
  -9  -9  -6    1.40    1.14
  -9  -9  -6    1.37    0.77
  -9  -9  -5   20.62    3.81
  -9  -9  -5   15.33    3.27
  -9  -9  -5   11.07    2.61
  -9  -9  -4   71.94    7.61
  -9  -9  -4   51.92    6.61
  -9  -9  -3    2.56    4.85
  -9  -9  -3    0.93    4.63
  -9  -9  -2   21.17    5.29
  -9  -9  -2   20.17    6.14
  -9  -9  -1    6.03    4.90
   9  -9   1   43.06    3.05
  -9  -9   0   46.99    6.16
   9  -9   0   18.55    2.68
  -9  -9   1    5.29    2.76
   9  -9  -1   -1.89    2.32
   9  -9  -2   -4.10    2.77
  -9 -10  -6   10.13    1.15
  -9 -10  -5    4.57    1.02
  -9 -10  -5    5.65    1.38
  -9 -10  -4   37.26    3.06
   9 -10   4   33.49    2.56
  -9 -10  -3   47.03    4.74
   9 -10   3   31.08    2.61
  -9 -10  -2   62.96    5.79
   9 -10   2   22.20    2.43
  -9 -10  -1   57.89    5.41
   9 -10   1   12.18    2.23
  -9 -10   0   40.53    3.78
   9 -10   0    3.35    2.12
   9 -10  -1    3.83    2.36
   9 -10  -2    6.69    2.64
  -9 -11  -3    2.36    0.85
  -9 -11  -2    7.77    1.20
 -10   0   0   12.92    2.09
 -10   0   0   15.59    2.99
 -10   0   1   76.77    5.92
 -10   0  -1   69.13    5.96
 -10   0   1   92.94    7.04
 -10   0  -1   97.10    7.43
 -10   0  -2   -0.41    1.25
 -10   0   2    0.10    1.57
 -10   0  -2   -0.35    1.94
 -10   0  -3   12.50    2.29
 -10   0   3   16.83    2.59
 -10   0  -4  102.71    7.66
 -10   0  -4   95.08    7.35
 -10   0  -5   -0.10    1.59
 -10   0  -5    0.44    1.24
  10   0  -6    2.50    1.93
 -10   0  -6    0.98    1.16
  10   0  -7   84.96    6.41
 -10   0  -7   73.31    5.93
 -10   0  -8   18.59    2.20
  10   0  -8   20.72    2.56
 -10   0  -9   17.83    1.83
  10   0  -9   20.56    2.27
  10   0 -10    1.12    0.89
  10   1 -10    6.97    1.25
 -10  -1  -9   37.85    3.07
  10   1  -9   40.61    3.44
 -10  -1  -8   74.70    5.45
  10   1  -8   71.81    5.64
  10   1  -7   39.46    4.04
  10   1  -6   41.42    4.46
 -10  -1  -6   45.39    4.27
 -10  -1  -6   35.56    3.49
 -10  -1  -5   14.73    2.66
 -10  -1  -5   12.77    2.19
 -10  -1  -4    2.07    1.65
 -10  -1  -4    1.35    1.59
 -10  -1  -3   45.25    4.38
 -10   1   3   53.85    4.86
 -10  -1  -2   10.83    2.02
 -10   1   2   11.53    2.46
 -10  -1  -2   12.13    2.75
 -10   1   1    6.81    1.73
 -10  -1  -1    6.27    1.60
 -10   1   1    9.71    2.62
 -10  -1  -1    9.21    2.52
 -10   1   0    6.18    1.70
 -10  -1   0    7.22    1.61
 -10   1   0   10.79    2.88
 -10  -1   0    8.15    2.48
 -10  -1   1    5.58    1.46
 -10   1  -1    6.97    1.82
 -10   1  -1    6.79    2.45
 -10  -1   1    4.78    2.02
 -10   1  -2    8.41    2.09
 -10   1  -2   11.27    2.69
 -10  -1   2   10.84    2.25
 -10   1  -3   41.53    4.30
 -10  -1   3   47.71    4.26
 -10   1  -4    4.17    2.01
 -10   1  -4    2.62    1.64
 -10  -1   4    1.50    1.28
 -10   1  -5   13.19    2.46
 -10   1  -5   12.05    1.99
 -10   1  -7   41.19    3.73
 -10   1  -8   59.32    4.42
  10  -1 -10    7.94    1.27
  10   2 -10   29.36    2.45
 -10  -2  -9    9.05    1.43
  10   2  -9   11.48    1.73
 -10  -2  -8   99.18    7.19
  10   2  -8  111.39    7.52
  10   2  -7    5.40    1.95
  10   2  -6   22.55    3.31
 -10  -2  -6   20.88    2.96
 -10  -2  -6   19.75    2.47
  10   2  -5   37.26    4.65
 -10  -2  -5   41.37    4.12
 -10  -2  -5   34.33    3.66
 -10  -2  -5   42.74    3.82
 -10  -2  -4   61.31    5.08
 -10  -2  -4   64.00    5.31
 -10  -2  -4   49.53    4.60
 -10  -2  -3   32.08    3.45
 -10  -2  -3   38.94    4.23
 -10  -2  -2   17.26    2.47
 -10   2   2   27.32    3.54
 -10  -2  -2   26.16    3.52
 -10  -2  -2   21.37    3.12
 -10  -2  -1    4.83    1.48
 -10   2   1    9.88    2.65
 -10  -2  -1    5.81    2.21
 -10  -2  -1    6.21    1.90
 -10   2   0   21.14    2.79
 -10  -2   0   20.53    2.47
 -10  -2   0   25.59    3.35
 -10   2  -1    4.55    1.69
 -10   2  -1    6.61    2.52
 -10  -2   1    4.82    1.89
 -10   2  -2   16.49    2.65
 -10   2  -2   21.53    3.41
 -10  -2   2   15.65    2.48
 -10   2  -3   32.49    3.77
 -10   2  -3   31.87    3.84
 -10  -2   3   36.37    3.45
 -10   2  -4   63.26    5.55
 -10  -2   4   60.12    4.85
  10  -2  -5   39.37    4.50
 -10   2  -5   38.09    4.05
  10  -2  -6   20.45    3.16
 -10   2  -7    5.43    1.39
  10  -2  -7    5.15    1.83
 -10   2  -8   70.09    5.41
  10  -2  -8  106.81    6.38
  10  -2  -9   10.08    1.67
  10  -2 -10   34.95    2.69
 -10  -3  -9   15.67    1.75
  10   3  -9   14.35    1.78
  10   3  -8    1.16    1.29
 -10  -3  -7    3.80    1.66
  10   3  -7    3.74    1.66
 -10  -3  -6   13.28    2.38
  10   3  -6   12.69    2.55
 -10  -3  -6    9.57    1.86
 -10  -3  -6   13.16    2.31
 -10  -3  -6   10.57    2.05
  10   3  -5   37.09    4.38
 -10  -3  -5   35.00    3.73
 -10  -3  -5   35.27    3.58
 -10  -3  -5   39.91    4.14
 -10  -3  -5   28.52    3.32
 -10  -3  -4   12.94    2.26
 -10  -3  -4   12.95    2.44
 -10  -3  -4   10.06    2.01
 -10  -3  -3    0.37    1.21
 -10  -3  -3    0.51    1.65
 -10  -3  -2   17.61    2.29
 -10  -3  -2   18.22    2.72
 -10  -3  -1    5.57    1.47
 -10  -3  -1    6.32    1.82
 -10  -3   0   -0.25    1.05
 -10   3   0   -0.14    2.34
 -10  -3   0   -0.31    1.39
 -10   3  -1    5.49    2.56
 -10   3  -2   15.03    2.60
 -10   3  -2   20.60    3.37
 -10   3  -3    0.56    1.53
 -10  -3   3    0.14    1.15
 -10   3  -4   14.52    2.55
 -10  -3   4   11.86    1.89
  10  -3  -5   35.02    4.18
  10  -3  -6   12.47    2.55
 -10   3  -6    8.33    1.82
  10  -3  -7    4.93    1.72
  10  -3  -8    2.38    1.31
 -10  -4  -9   14.55    1.58
  10   4  -8   15.41    1.91
 -10  -4  -7    6.96    1.76
  10   4  -7    5.25    1.54
 -10  -4  -7    6.75    1.69
 -10  -4  -6    7.04    1.99
  10   4  -6    6.32    1.90
 -10  -4  -6    7.00    1.61
 -10  -4  -6    5.70    1.80
 -10  -4  -6    7.99    1.92
  10   4  -5    7.26    2.30
 -10  -4  -5    8.76    2.12
 -10  -4  -5    8.10    1.89
 -10  -4  -5    8.87    2.04
  10   4  -4   -0.10    1.83
 -10  -4  -4    1.53    1.49
 -10  -4  -4    0.72    1.55
 -10  -4  -4    1.81    1.93
 -10  -4  -4    1.46    1.48
 -10  -4  -3    0.97    1.31
 -10  -4  -3    0.39    1.66
 -10  -4  -3    0.92    1.62
 -10  -4  -2   14.13    2.11
 -10  -4  -2   13.32    2.39
 -10  -4  -1   88.11    6.20
 -10  -4  -1   80.09    6.45
 -10  -4   0  109.95    7.56
 -10  -4   0  110.73    7.89
 -10  -4   1   84.64    6.32
  10  -4  -4    1.83    1.88
 -10  -4   4    1.63    1.16
  10  -4  -5    5.53    2.25
 -10  -5  -9    6.71    0.95
 -10  -5  -8   29.03    2.68
 -10  -5  -7   18.54    2.35
 -10  -5  -7   16.42    2.11
 -10  -5  -7   19.57    2.39
 -10  -5  -6   17.65    2.45
  10   5  -6   13.09    1.92
 -10  -5  -6   18.73    2.53
 -10  -5  -6   19.81    2.61
  10   5  -5    7.89    1.78
 -10  -5  -5    9.38    2.12
 -10  -5  -5    9.43    1.87
 -10  -5  -5    9.48    2.26
 -10  -5  -4  153.75    9.52
 -10  -5  -4  148.83    9.81
 -10  -5  -4  166.05    9.93
 -10  -5  -3   18.93    2.55
 -10  -5  -3   19.14    2.91
 -10  -5  -3   21.93    3.10
 -10  -5  -2  224.69   14.58
 -10  -5  -2  234.73   15.02
 -10  -5  -1  126.41    8.16
 -10  -5  -1  104.35    8.21
 -10  -5   0    0.85    1.45
 -10  -5   1  108.23    7.71
 -10  -6  -8    0.31    0.74
 -10  -6  -7    8.37    1.53
 -10  -6  -7    6.37    1.29
 -10  -6  -7    8.63    1.79
 -10  -6  -6    2.94    1.55
 -10  -6  -6    3.94    1.49
 -10  -6  -6    3.32    1.79
 -10  -6  -5   25.04    3.00
 -10  -6  -5   27.15    3.37
 -10  -6  -4   -0.27    1.67
 -10  -6  -4    0.83    1.78
 -10  -6  -4    0.54    2.09
 -10  -6  -3  359.68   21.05
 -10  -6  -3  309.95   20.96
 -10  -6  -2   57.43    4.93
 -10  -6  -2   51.54    5.03
 -10  -6  -1   69.82    5.30
 -10  -6  -1   53.71    5.25
 -10  -6   0   58.41    5.10
 -10  -6   1   57.73    4.94
  10  -6  -7    3.95    1.06
 -10  -7  -8    4.19    0.67
 -10  -7  -7   33.04    2.73
 -10  -7  -6   13.72    1.96
 -10  -7  -6   12.15    1.75
 -10  -7  -5    4.98    1.88
 -10  -7  -4   25.82    3.35
 -10  -7  -4   16.69    2.84
 -10  -7  -3   79.02    6.28
 -10  -7  -3   60.22    5.87
 -10  -7  -2  145.57    9.37
 -10  -7  -2  102.69    8.99
 -10  -7  -1  101.61    8.08
 -10  -7   0    2.23    2.03
  10  -7   0   -1.29    2.46
 -10  -7   1   98.21    7.47
 -10  -8  -6    8.48    1.29
 -10  -8  -6    7.45    1.16
 -10  -8  -5   27.01    2.71
 -10  -8  -5   23.57    2.62
 -10  -8  -4    6.03    2.01
 -10  -8  -4    3.07    1.15
 -10  -8  -4    6.49    1.96
 -10  -8  -3   35.75    3.83
 -10  -8  -3   30.44    3.95
 -10  -8  -2  123.67    9.64
 -10  -8  -1   37.61    4.32
  10  -8   1    5.25    1.93
 -10  -8   0   46.58    4.35
  10  -8   0    6.52    2.32
 -10  -8   1   25.58    3.14
 -10  -8   4    4.19    1.28
 -10  -9  -5   13.52    1.48
 -10  -9  -4   25.47    2.61
 -10  -9  -3    9.26    2.23
 -10  -9  -2    7.09    2.55
 -10  -9  -1    1.49    2.10
 -10 -10  -2   10.34    1.20
 -11   0   0   -0.15    0.92
 -11   0   0   -0.38    1.65
 -11   0  -1   83.84    6.67
 -11   0   1  109.50    7.59
 -11   0  -2    9.88    1.67
 -11   0   2   11.07    1.93
 -11   0  -2   11.40    2.64
 -11   0  -3    4.24    1.46
 -11   0   3    6.56    1.52
 -11   0  -4    0.92    1.28
 -11   0  -4    1.06    1.48
  11   0  -5   -0.45    1.61
 -11   0  -5    0.27    1.26
 -11   0  -5    0.59    1.20
  11   0  -6   73.24    5.69
 -11   0  -6   67.68    5.27
  11   0  -7    4.44    1.38
 -11   0  -8    9.91    1.33
  11   0  -8   13.21    1.66
 -11  -1  -8   19.92    1.87
  11   1  -8   20.15    2.10
  11   1  -7    9.65    1.76
  11   1  -6    5.37    1.80
 -11  -1  -6    3.90    1.41
 -11  -1  -6    4.29    1.34
  11   1  -5    6.31    2.23
 -11  -1  -5    7.29    1.66
 -11  -1  -5    7.02    1.73
 -11  -1  -4   19.27    2.37
 -11  -1  -4   19.74    2.73
 -11  -1  -3    6.81    1.48
 -11  -1  -2   16.36    2.14
 -11   1   2   21.76    2.65
 -11   1   1   70.03    5.36
 -11  -1  -1   87.36    5.93
 -11  -1   0    7.54    1.39
 -11   1   0   11.57    2.40
 -11  -1   0   11.68    2.28
 -11   1  -1   53.28    4.63
 -11  -1   1   67.24    5.25
 -11   1  -2   18.79    2.33
 -11  -1   2   20.04    2.44
 -11   1  -3    7.23    1.62
 -11   1  -3    9.53    2.28
 -11  -1   3    8.11    1.56
 -11   1  -4   19.87    2.48
 -11   1  -5    6.10    1.63
 -11   1  -6    4.48    1.40
  11   2  -8   93.51    6.22
 -11  -2  -7    4.15    1.21
  11   2  -7    4.80    1.44
  11   2  -6   13.49    2.37
 -11  -2  -6   12.31    1.91
  11   2  -5    1.03    1.73
 -11  -2  -5    1.34    1.18
 -11  -2  -5    2.03    1.34
  11   2  -4   18.77    3.45
 -11  -2  -4   21.86    2.48
 -11  -2  -4   26.52    3.00
 -11  -2  -3    0.57    1.02
 -11  -2  -2   57.26    4.65
 -11  -2  -2   80.56    5.98
 -11  -2  -1   18.80    2.15
 -11  -2  -1   24.33    3.12
 -11  -2   0    1.13    0.92
 -11  -2   0    0.24    1.49
 -11   2  -1   26.27    3.56
 -11  -2   1   20.96    2.63
 -11  -2   2   63.59    4.88
 -11   2  -3    1.45    1.29
 -11  -2   3    0.57    1.01
  11  -2  -4   19.73    2.99
 -11   2  -4   23.79    2.70
  11  -2  -5    0.47    1.42
 -11   2  -5    2.11    1.36
  11  -2  -6   12.94    2.06
  11  -2  -7    2.42    1.12
  11  -2  -8   75.00    5.00
 -11  -3  -7    4.97    1.18
  11   3  -7    5.34    1.27
 -11  -3  -6   31.58    2.93
  11   3  -6   31.65    3.12
  11   3  -5   40.70    3.96
 -11  -3  -5   36.72    3.34
 -11  -3  -5   35.11    3.39
  11   3  -4   13.05    2.68
 -11  -3  -4   12.35    1.88
 -11  -3  -4   13.95    2.27
 -11  -3  -3   17.35    2.12
 -11  -3  -2    9.92    1.62
 -11  -3  -2   13.55    2.41
 -11  -3  -1   40.24    3.43
 -11  -3  -1   48.59    4.33
 -11  -3   0    4.41    1.64
 -11  -3   1   41.26    3.69
 -11  -3   2    8.80    1.61
 -11  -3   3   19.69    2.12
  11  -3  -4   10.63    2.13
  11  -3  -5   31.71    3.23
  11  -3  -6   23.75    2.47
 -11  -4  -7    8.04    1.24
 -11  -4  -6    8.25    1.47
  11   4  -6    4.65    1.20
 -11  -4  -5   12.04    1.80
 -11  -4  -5   11.97    1.76
  11   4  -4   17.40    2.55
 -11  -4  -4   24.72    2.53
 -11  -4  -4   22.57    2.63
  11   4  -3    2.88    1.74
 -11  -4  -3    3.23    1.26
 -11  -4  -2    4.22    1.30
 -11  -4  -2    5.45    1.86
 -11  -4  -1   58.64    4.51
 -11  -4  -1   66.10    5.27
 -11  -4   0   28.70    3.09
 -11  -4   1   56.36    4.55
 -11  -4   2    2.78    1.22
 -11  -4   3    3.61    1.14
 -11  -5  -7    1.64    0.69
 -11  -5  -6   13.52    1.71
 -11  -5  -5   11.77    1.83
 -11  -5  -4   23.06    2.40
 -11  -5  -4   15.04    2.15
 -11  -5  -3   62.84    4.85
  11   5  -2    0.51    1.10
 -11  -5  -2    0.58    1.19
 -11  -5  -2    1.40    1.43
 -11  -5  -1    0.81    1.42
 -11  -5   0   70.84    5.50
 -11  -5   1    0.44    1.23
 -11  -5   2    1.41    1.20
 -11  -5   3   49.85    3.84
 -11  -6  -6    6.83    1.05
 -11  -6  -5   27.09    2.55
 -11  -6  -4  120.66    6.73
 -11  -6  -4   75.89    6.11
 -11  -6  -3    7.66    1.74
 -11  -6  -3    4.26    1.41
 -11  -6  -1   58.29    4.84
 -11  -6   0   29.95    3.14
 -11  -6   1   57.07    4.65
 -11  -6   2   11.42    1.86
 -11  -6   3    4.22    1.32
 -11  -7  -4    8.73    1.18
 -11  -7  -3    3.69    1.18
 -11  -7  -1   56.33    4.61
 -11  -7   0   67.74    5.34
 -11  -7   1   58.16    4.78
 -11  -7   2  166.95   10.85
 -11  -7   3    5.91    1.35
 -11  -8  -3   20.98    1.80
 -11  -8  -1    5.78    1.46
 -11  -8   0   51.28    4.25
 -11  -8   1    8.42    1.83
 -12   0   0    9.65    1.64
 -12   0  -1   14.65    2.16
 -12   0  -2   20.05    2.57
  12   0  -3   -0.22    1.35
  12   0  -4   25.56    2.82
  12   0  -5    0.36    1.01
  12   0  -6    0.45    0.77
  12   1  -6   17.79    1.87
  12   1  -5   40.69    3.52
 -12  -1  -5   38.16    2.96
  12   1  -4   11.80    2.25
 -12  -1  -4   11.30    1.45
  12   1  -3   10.40    2.45
 -12  -1  -3   12.00    1.45
 -12  -1  -2   15.81    2.30
 -12  -1  -1   28.94    2.97
 -12  -1   0    7.64    1.54
 -12  -1   1   23.98    2.29
 -12  -2  -6   40.19    2.85
 -12  -2  -5   21.42    1.91
  12   2  -5   22.12    2.42
  12   2  -4   28.95    3.19
 -12  -2  -4   25.95    2.34
 -12  -2  -4   34.07    2.88
  12   2  -3   11.26    2.45
 -12  -2  -3   10.07    1.34
 -12  -2  -2   33.11    2.66
 -12  -2  -2   36.99    3.36
 -12  -2  -1    6.44    1.55
 -12  -2   0   16.11    2.02
 -12  -2   1    5.32    1.21
 -12  -2   2   27.10    2.31
  12  -2  -3    3.53    1.30
  12  -2  -4   15.86    1.86
  12  -2  -5    9.47    1.27
 -12  -3  -6   65.19    4.13
 -12  -3  -5    9.32    1.17
 -12  -3  -4    7.86    1.21
  12   3  -4    5.40    1.51
  12   3  -3    0.57    1.53
 -12  -3  -3    1.36    0.83
 -12  -3  -2   58.14    3.76
 -12  -3  -2   67.57    4.54
 -12  -3  -1   16.70    2.12
 -12  -3   0   15.03    1.92
 -12  -3   1   14.12    1.71
  12  -3  -2   21.32    2.60
 -12  -3   2   53.80    2.99
 -12  -4  -4   61.26    4.23
 -12  -4  -4   69.51    4.54
 -12  -4  -3    6.36    1.02
 -12  -4  -2   16.17    2.07
  12   4  -1    0.30    1.17
 -12  -4  -1    2.48    1.24
  12   4   0    0.10    1.22
 -12  -4   0    9.39    1.50
 -12  -4   1    1.22    0.93
 -12  -4   2   15.09    1.67
 -12  -5  -4    4.10    0.77
 -12  -5  -2   12.64    1.71
 -12  -5  -1   46.78    3.77
 -12  -5   0    3.40    1.30
 -12  -5   1   48.04    3.74
 -12  -5   2   11.80    1.56
 -12  -6  -2    5.85    1.15
 -12  -6  -1   29.53    2.69
 -12  -6   0    1.32    1.13
   0   0   0    0.00    0.00


TITL 20306_TZ-247_auto in P2(1)2(1)2(1)
REM P2(1)2(1)2(1) (#19 in standard setting)
CELL 1.54184  10.318547  12.348397  13.227850  90.0000  90.0000  90.0000
ZERR    4.00   0.000351   0.000433   0.000455   0.0000   0.0000   0.0000
LATT -1
SYMM -x+1/2,-y, z+1/2
SYMM -x, y+1/2,-z+1/2
SYMM  x+1/2,-y+1/2,-z
SFAC C H N O
UNIT 84.00 76.00 4.00 12.00
REM  CrysAlisPro recorded range (K): Min=99.4; max=100.5; aver:99.9
TEMP -173
TREF
HKLF 4
END
_computing_structure_solution     'SHELXT 2018/2 (Sheldrick, 2018)'
_computing_structure_solution     'SHELXT 2018/2 (Sheldrick, 2018)'
;
_shelx_hkl_checksum                32999
_olex2_submission_original_sample_id  TZ_247
_olex2_submission_special_instructions  'No special instructions were received'
_oxdiff_exptl_absorpt_empirical_details
;
Empirical correction (ABSPACK) includes:
- Absorption correction using spherical harmonics
- Frame scaling
;
_oxdiff_exptl_absorpt_empirical_full_max  5.145
_oxdiff_exptl_absorpt_empirical_full_min  0.126
